# Supplementary material for: Selection of internal references for RT-qPCR assays in Neurofibromatosis type 1 (NF1) related Schwann cell lines
Source: PLoS One. 2021 Feb 25;16(2):e0241821. doi: 10.1371/journal.pone.0241821 (PMC7906369; doi:10.1371/journal.pone.0241821)
Supplement: S1 Table — The expression levels of eleven candidate reference genes (RPS18, ACTB, B2M, GAPDH, PPIA, HPRT1, TBP, UBC, RPLP0, TFRC and RPL32) in fourteen NF1 related cell lines. (XLSX) [file pone.0241821.s003.xlsx]

## Sheet: file1
Block Type	384-Well Block
Calibration Background is expired	No
Calibration Background performed on	08-13-2020
Calibration Normalization FAM-ROX is expired	No
Calibration Normalization FAM-ROX performed on	08-13-2020
Calibration Normalization VIC-ROX is expired	No
Calibration Normalization VIC-ROX performed on	08-13-2020
Calibration Pure Dye FAM is expired	No
Calibration Pure Dye FAM performed on	08-13-2020
Calibration Pure Dye NED is expired	No
Calibration Pure Dye NED performed on	08-13-2020
Calibration Pure Dye ROX is expired	No
Calibration Pure Dye ROX performed on	08-13-2020
Calibration Pure Dye SYBR is expired	No
Calibration Pure Dye SYBR performed on	08-13-2020
Calibration Pure Dye TAMRA is expired	No
Calibration Pure Dye TAMRA performed on	08-13-2020
Calibration Pure Dye VIC is expired	No
Calibration Pure Dye VIC performed on	08-13-2020
Calibration ROI is expired	No
Calibration ROI performed on	08-13-2020
Calibration Uniformity is expired	No
Calibration Uniformity performed on	08-13-2020
Chemistry	SYBR_GREEN
Date Created	2020-08-18 16:31:56 PM CST
Date Modified	2020-08-18 17:47:05 PM CST
Experiment File Name	D:\lux\GENE REFERENCE1.eds
Experiment Name	2020-08-18 163154
Experiment Run Start Time	2020-08-18 16:19:08 PM CST
Experiment Run Stop Time	2020-08-18 17:32:51 PM CST
Experiment Type	Comparative Cт (ΔΔCт)
Instrument Name	278861173
Instrument Serial Number	278861173
Instrument Type	QuantStudio(TM) 6 Flex System
Passive Reference	ROX
Quantification Cycle Method	Ct
Signal Smoothing On	true
Stage/ Cycle where Analysis is performed	Stage 2, Step 2
Well	Well Position	Omit	Sample Name	Target Name	Task	Reporter	Quencher	Quantity	Quantity Mean	Quantity SD	RQ	RQ Min	RQ Max	CT	Ct Mean	Ct SD	Delta Ct	Delta Ct Mean	Delta Ct SD	Delta Ct SE	Delta Delta Ct	Automatic Ct Threshold	Ct Threshold	Automatic Baseline	Baseline Start	Baseline End	Comments	Tm1	Tm2	Tm3	MTP	EXPFAIL	HIGHSD	NOAMP	BADROX	PRFDROP	THOLDFAIL	OUTLIERRG
1	A1	false	023	GAPDH	UNKNOWN	SYBR	None							20.0998	20.0253	0.0654249						true	0.284527	true	1	40		84.7731			N	N	N	N	N	N	N	N
2	A2	false	023	GAPDH	UNKNOWN	SYBR	None							19.9992	20.0253	0.0654249						true	0.284527	true	1	40		84.7731			N	N	N	N	N	N	N	N
3	A3	false	023	GAPDH	UNKNOWN	SYBR	None							19.977	20.0253	0.0654249						true	0.284527	true	1	40		84.7731			N	N	N	N	N	N	N	N
4	A4	false	023	ACTB	UNKNOWN	SYBR	None				0.765448	0.640732	0.91444	19.2717	19.3278	0.146085		-0.697524	0.160066	0.0924144	0.385623	true	0.325712	true	1	40		86.4827			N	N	N	N	N	N	N	N
5	A5	false	023	ACTB	UNKNOWN	SYBR	None				0.765448	0.640732	0.91444	19.218	19.3278	0.146085		-0.697524	0.160066	0.0924144	0.385623	true	0.325712	true	1	40		86.4827			N	N	N	N	N	N	N	N
6	A6	false	023	ACTB	UNKNOWN	SYBR	None				0.765448	0.640732	0.91444	19.4936	19.3278	0.146085		-0.697524	0.160066	0.0924144	0.385623	true	0.325712	true	1	40		86.4827			N	N	N	N	N	N	N	N
7	A7	false	023	HPRT1	UNKNOWN	SYBR	None				1.56921	1.42449	1.72863	25.2207	25.1664	0.0574747		5.14105	0.0870848	0.0502784	-0.650037	true	0.271363	true	1	40		79.3815			N	N	N	N	N	N	N	N
8	A8	false	023	HPRT1	UNKNOWN	SYBR	None				1.56921	1.42449	1.72863	25.1062	25.1664	0.0574747		5.14105	0.0870848	0.0502784	-0.650037	true	0.271363	true	1	40		79.513			N	N	N	N	N	N	N	N
9	A9	false	023	HPRT1	UNKNOWN	SYBR	None				1.56921	1.42449	1.72863	25.1721	25.1664	0.0574747		5.14105	0.0870848	0.0502784	-0.650037	true	0.271363	true	1	40		79.513			N	N	N	N	N	N	N	N
10	A10	false	023	PPIA	UNKNOWN	SYBR	None				1.09764	0.936324	1.28675	21.012	21.1588	0.127226		1.13349	0.143062	0.082597	-0.134405	true	0.322065	true	1	40		85.9566			N	N	N	N	N	N	N	N
11	A11	false	023	PPIA	UNKNOWN	SYBR	None				1.09764	0.936324	1.28675	21.2368	21.1588	0.127226		1.13349	0.143062	0.082597	-0.134405	true	0.322065	true	1	40		85.9566			N	N	N	N	N	N	N	N
12	A12	false	023	PPIA	UNKNOWN	SYBR	None				1.09764	0.936324	1.28675	21.2276	21.1588	0.127226		1.13349	0.143062	0.082597	-0.134405	true	0.322065	true	1	40		85.9566			N	N	N	N	N	N	N	N
13	A13	false	023	YWHAZ	UNKNOWN	SYBR	None							Undetermined								true	0.2	true	1	40		78.5925			N	Y	N	Y	N	N	Y	N
14	A14	false	023	YWHAZ	UNKNOWN	SYBR	None							Undetermined								true	0.2	true	1	40		78.8555			N	Y	N	Y	N	N	Y	N
15	A15	false	023	YWHAZ	UNKNOWN	SYBR	None							Undetermined								true	0.2	true	1	40		79.1185			N	Y	N	Y	N	N	Y	N
16	A16	false	023	BIM	UNKNOWN	SYBR	None				0.535247	0.491922	0.582387	20.2273	20.2652	0.0386096		0.239875	0.0759679	0.0438601	0.901725	true	0.326421	true	1	40		81.6171			N	N	N	N	N	N	N	N
17	A17	false	023	BIM	UNKNOWN	SYBR	None				0.535247	0.491922	0.582387	20.3045	20.2652	0.0386096		0.239875	0.0759679	0.0438601	0.901725	true	0.326421	true	1	40		81.6171			N	N	N	N	N	N	N	N
18	A18	false	023	BIM	UNKNOWN	SYBR	None				0.535247	0.491922	0.582387	20.2638	20.2652	0.0386096		0.239875	0.0759679	0.0438601	0.901725	true	0.326421	true	1	40		81.6171			N	N	N	N	N	N	N	N
25	B1	false	11C	GAPDH	UNKNOWN	SYBR	None							19.9196	19.9172	0.0228033						true	0.284527	true	1	40		84.9046			N	N	N	N	N	N	N	N
26	B2	false	11C	GAPDH	UNKNOWN	SYBR	None							19.8933	19.9172	0.0228033						true	0.284527	true	1	40		84.9046			N	N	N	N	N	N	N	N
27	B3	false	11C	GAPDH	UNKNOWN	SYBR	None							19.9387	19.9172	0.0228033						true	0.284527	true	1	40		85.0361			N	N	N	N	N	N	N	N
28	B4	false	11C	ACTB	UNKNOWN	SYBR	None				1.27216	1.11611	1.45002	18.4477	18.4868	0.115548		-1.43043	0.117777	0.0679983	-0.347278	true	0.325712	true	1	40		86.4827			N	N	N	N	N	N	N	N
29	B5	false	11C	ACTB	UNKNOWN	SYBR	None				1.27216	1.11611	1.45002	18.3958	18.4868	0.115548		-1.43043	0.117777	0.0679983	-0.347278	true	0.325712	true	1	40		86.4827			N	N	N	N	N	N	N	N
30	B6	false	11C	ACTB	UNKNOWN	SYBR	None				1.27216	1.11611	1.45002	18.6168	18.4868	0.115548		-1.43043	0.117777	0.0679983	-0.347278	true	0.325712	true	1	40		86.4827			N	N	N	N	N	N	N	N
31	B7	false	11C	HPRT1	UNKNOWN	SYBR	None				1.38275	1.32485	1.44318	25.2738	25.2408	0.0310168		5.32354	0.0384971	0.0222263	-0.467539	true	0.271363	true	1	40		79.3815			N	N	N	N	N	N	N	N
32	B8	false	11C	HPRT1	UNKNOWN	SYBR	None				1.38275	1.32485	1.44318	25.2123	25.2408	0.0310168		5.32354	0.0384971	0.0222263	-0.467539	true	0.271363	true	1	40		79.513			N	N	N	N	N	N	N	N
33	B9	false	11C	HPRT1	UNKNOWN	SYBR	None				1.38275	1.32485	1.44318	25.2362	25.2408	0.0310168		5.32354	0.0384971	0.0222263	-0.467539	true	0.271363	true	1	40		79.513			N	N	N	N	N	N	N	N
34	B10	false	11C	PPIA	UNKNOWN	SYBR	None				0.894541	0.858683	0.931895	21.3197	21.3459	0.0289084		1.42867	0.0368196	0.0212578	0.160781	true	0.322065	true	1	40		85.9566			N	N	N	N	N	N	N	N
35	B11	false	11C	PPIA	UNKNOWN	SYBR	None				0.894541	0.858683	0.931895	21.341	21.3459	0.0289084		1.42867	0.0368196	0.0212578	0.160781	true	0.322065	true	1	40		85.9566			N	N	N	N	N	N	N	N
36	B12	false	11C	PPIA	UNKNOWN	SYBR	None				0.894541	0.858683	0.931895	21.3769	21.3459	0.0289084		1.42867	0.0368196	0.0212578	0.160781	true	0.322065	true	1	40		85.9566			N	N	N	N	N	N	N	N
37	B13	false	11C	YWHAZ	UNKNOWN	SYBR	None							Undetermined								true	0.2	true	1	40		79.1185			N	Y	N	Y	N	N	Y	N
38	B14	false	11C	YWHAZ	UNKNOWN	SYBR	None							Undetermined								true	0.2	true	1	40		79.25			N	Y	N	Y	N	N	Y	N
39	B15	false	11C	YWHAZ	UNKNOWN	SYBR	None							Undetermined								true	0.2	true	1	40		78.987			N	Y	N	Y	N	N	Y	N
40	B16	false	11C	BIM	UNKNOWN	SYBR	None				0.434784	0.42212	0.447827	20.4444	20.457	0.013701		0.539781	0.0266028	0.0153591	1.20163	true	0.326421	true	1	40		81.6171			N	N	N	N	N	N	N	N
41	B17	false	11C	BIM	UNKNOWN	SYBR	None				0.434784	0.42212	0.447827	20.4716	20.457	0.013701		0.539781	0.0266028	0.0153591	1.20163	true	0.326421	true	1	40		81.6171			N	N	N	N	N	N	N	N
42	B18	false	11C	BIM	UNKNOWN	SYBR	None				0.434784	0.42212	0.447827	20.455	20.457	0.013701		0.539781	0.0266028	0.0153591	1.20163	true	0.326421	true	1	40		81.6171			N	N	N	N	N	N	N	N
49	C1	false	11BC	GAPDH	UNKNOWN	SYBR	None							20.287	20.2059	0.078885						true	0.284527	true	1	40		84.9046			N	N	N	N	N	N	N	N
50	C2	false	11BC	GAPDH	UNKNOWN	SYBR	None							20.1294	20.2059	0.078885						true	0.284527	true	1	40		85.0361			N	N	N	N	N	N	N	N
51	C3	false	11BC	GAPDH	UNKNOWN	SYBR	None							20.2014	20.2059	0.078885						true	0.284527	true	1	40		84.9046			N	N	N	N	N	N	N	N
52	C4	false	11BC	ACTB	UNKNOWN	SYBR	None				1.19738	1.00208	1.43073	18.7664	18.8629	0.139486		-1.34302	0.160248	0.092519	-0.259877	true	0.325712	true	1	40		86.4827			N	N	N	N	N	N	N	N
53	C5	false	11BC	ACTB	UNKNOWN	SYBR	None				1.19738	1.00208	1.43073	19.0228	18.8629	0.139486		-1.34302	0.160248	0.092519	-0.259877	true	0.325712	true	1	40		86.4827			N	N	N	N	N	N	N	N
54	C6	false	11BC	ACTB	UNKNOWN	SYBR	None				1.19738	1.00208	1.43073	18.7995	18.8629	0.139486		-1.34302	0.160248	0.092519	-0.259877	true	0.325712	true	1	40		86.4827			N	N	N	N	N	Y	N	N
55	C7	false	11BC	HPRT1	UNKNOWN	SYBR	None				2.4835	1.85026	3.33348	24.5592	24.6846	0.177374		4.47871	0.194125	0.133436	-1.31238	true	0.271363	true	1	40		79.513			N	N	N	N	N	N	N	N
56	C8	false	11BC	HPRT1	UNKNOWN	SYBR	None				2.4835	1.85026	3.33348	24.8101	24.6846	0.177374		4.47871	0.194125	0.133436	-1.31238	true	0.271363	true	1	40		79.3815			N	N	N	N	N	N	N	N
57	C9	false	11BC	HPRT1	UNKNOWN	SYBR	None							Undetermined	24.6846	0.177374						true	0.271363	true	1	40		78.8555			N	Y	N	Y	N	N	N	N
58	C10	false	11BC	PPIA	UNKNOWN	SYBR	None				1.40242	1.27579	1.54163	20.9609	20.9859	0.0321261		0.779971	0.0851758	0.0491763	-0.487922	true	0.322065	true	1	40		85.9566			N	N	N	N	N	N	N	N
59	C11	false	11BC	PPIA	UNKNOWN	SYBR	None				1.40242	1.27579	1.54163	20.9746	20.9859	0.0321261		0.779971	0.0851758	0.0491763	-0.487922	true	0.322065	true	1	40		85.9566			N	N	N	N	N	N	N	N
60	C12	false	11BC	PPIA	UNKNOWN	SYBR	None				1.40242	1.27579	1.54163	21.0221	20.9859	0.0321261		0.779971	0.0851758	0.0491763	-0.487922	true	0.322065	true	1	40		85.9566			N	N	N	N	N	N	N	N
61	C13	false	11BC	YWHAZ	UNKNOWN	SYBR	None							Undetermined								true	0.2	true	1	40		78.8555			N	Y	N	Y	N	N	Y	N
62	C14	false	11BC	YWHAZ	UNKNOWN	SYBR	None							Undetermined								true	0.2	true	1	40		78.5925			N	Y	N	Y	N	N	Y	N
63	C15	false	11BC	YWHAZ	UNKNOWN	SYBR	None							Undetermined								true	0.2	true	1	40		79.25			N	Y	N	Y	N	N	Y	N
64	C16	false	11BC	BIM	UNKNOWN	SYBR	None				0.39621	0.31113	0.504556	20.6758	20.8798	0.202758		0.673814	0.217563	0.12561	1.33566	true	0.326421	true	1	40		81.6171			N	N	N	N	N	N	N	N
65	C17	false	11BC	BIM	UNKNOWN	SYBR	None				0.39621	0.31113	0.504556	21.0813	20.8798	0.202758		0.673814	0.217563	0.12561	1.33566	true	0.326421	true	1	40		81.6171			N	N	N	N	N	N	N	N
66	C18	false	11BC	BIM	UNKNOWN	SYBR	None				0.39621	0.31113	0.504556	20.8821	20.8798	0.202758		0.673814	0.217563	0.12561	1.33566	true	0.326421	true	1	40		81.6171			N	N	N	N	N	N	N	N
73	D1	false	956	GAPDH	UNKNOWN	SYBR	None							22.4166	22.4131	0.0412092						true	0.284527	true	1	40		84.7731			N	N	N	N	N	N	N	N
74	D2	false	956	GAPDH	UNKNOWN	SYBR	None							22.4524	22.4131	0.0412092						true	0.284527	true	1	40		84.7731			N	N	N	N	N	N	N	N
75	D3	false	956	GAPDH	UNKNOWN	SYBR	None							22.3702	22.4131	0.0412092						true	0.284527	true	1	40		84.7731			N	N	N	N	N	N	N	N
76	D4	false	956	ACTB	UNKNOWN	SYBR	None				0.540947	0.492636	0.593995	22.1813	22.2164	0.0496483		-0.196706	0.0645225	0.0424092	0.886442	true	0.325712	true	1	40		86.3512			N	N	N	N	N	N	N	N
77	D5	false	956	ACTB	UNKNOWN	SYBR	None				0.540947	0.492636	0.593995	22.2515	22.2164	0.0496483		-0.196706	0.0645225	0.0424092	0.886442	true	0.325712	true	1	40		86.4827			N	N	N	N	N	N	N	N
78	D6	false	956	ACTB	UNKNOWN	SYBR	None							Undetermined	22.2164	0.0496483						true	0.325712	true	1	40		86.3512			N	Y	N	N	N	N	N	N
79	D7	false	956	HPRT1	UNKNOWN	SYBR	None				12.3651	0.810283	188.694	21.745	24.576	2.4524		2.16288	2.45274	1.41609	-3.6282	true	0.271363	true	1	40		86.3512	78.461		Y	N	Y	N	N	Y	N	Y
80	D8	false	956	HPRT1	UNKNOWN	SYBR	None				12.3651	0.810283	188.694	25.932	24.576	2.4524		2.16288	2.45274	1.41609	-3.6282	true	0.271363	true	1	40		79.3815			N	N	Y	N	N	N	N	N
81	D9	false	956	HPRT1	UNKNOWN	SYBR	None				12.3651	0.810283	188.694	26.0509	24.576	2.4524		2.16288	2.45274	1.41609	-3.6282	true	0.271363	true	1	40		79.513			N	N	Y	N	N	N	N	N
82	D10	false	956	PPIA	UNKNOWN	SYBR	None				3.42847	3.19398	3.68017	21.9568	21.9034	0.0486569		-0.50967	0.0637627	0.0368134	-1.77756	true	0.322065	true	1	40		85.9566			N	N	N	N	N	N	N	N
83	D11	false	956	PPIA	UNKNOWN	SYBR	None				3.42847	3.19398	3.68017	21.8615	21.9034	0.0486569		-0.50967	0.0637627	0.0368134	-1.77756	true	0.322065	true	1	40		85.9566			N	N	N	N	N	N	N	N
84	D12	false	956	PPIA	UNKNOWN	SYBR	None				3.42847	3.19398	3.68017	21.8919	21.9034	0.0486569		-0.50967	0.0637627	0.0368134	-1.77756	true	0.322065	true	1	40		85.9566			N	N	N	N	N	N	N	N
85	D13	false	956	YWHAZ	UNKNOWN	SYBR	None							Undetermined								true	0.2	true	1	40		63.2068			N	Y	N	Y	N	N	Y	N
86	D14	false	956	YWHAZ	UNKNOWN	SYBR	None							Undetermined								true	0.2	true	1	40		62.6807			N	Y	N	Y	N	N	Y	N
87	D15	false	956	YWHAZ	UNKNOWN	SYBR	None							Undetermined								true	0.2	true	1	40		81.4856			N	Y	N	Y	N	N	Y	N
88	D16	false	956	BIM	UNKNOWN	SYBR	None				7.35571	6.39527	8.4604	18.7636	18.8724	0.118995		-3.54071	0.125928	0.0727048	-2.87887	true	0.326421	true	1	40		81.6171			N	N	N	N	N	N	N	N
89	D17	false	956	BIM	UNKNOWN	SYBR	None				7.35571	6.39527	8.4604	18.854	18.8724	0.118995		-3.54071	0.125928	0.0727048	-2.87887	true	0.326421	true	1	40		81.6171			N	N	N	N	N	N	N	N
90	D18	false	956	BIM	UNKNOWN	SYBR	None				7.35571	6.39527	8.4604	18.9995	18.8724	0.118995		-3.54071	0.125928	0.0727048	-2.87887	true	0.326421	true	1	40		81.6171			N	N	N	N	N	N	N	N
97	E1	false	055	GAPDH	UNKNOWN	SYBR	None							18.8154	18.7953	0.0242206						true	0.284527	true	1	40		84.9046			N	N	N	N	N	N	N	N
98	E2	false	055	GAPDH	UNKNOWN	SYBR	None							18.7684	18.7953	0.0242206						true	0.284527	true	1	40		84.9046			N	N	N	N	N	N	N	N
99	E3	false	055	GAPDH	UNKNOWN	SYBR	None							18.8021	18.7953	0.0242206						true	0.284527	true	1	40		84.9046			N	N	N	N	N	N	N	N
100	E4	false	055	ACTB	UNKNOWN	SYBR	None				0.848138	0.701614	1.02526	18.104	17.9498	0.168969		-0.845519	0.170696	0.0985515	0.237628	true	0.325712	true	1	40		86.4827			N	N	N	N	N	N	N	N
101	E5	false	055	ACTB	UNKNOWN	SYBR	None				0.848138	0.701614	1.02526	17.9762	17.9498	0.168969		-0.845519	0.170696	0.0985515	0.237628	true	0.325712	true	1	40		86.6142			N	N	N	N	N	N	N	N
102	E6	false	055	ACTB	UNKNOWN	SYBR	None				0.848138	0.701614	1.02526	17.7692	17.9498	0.168969		-0.845519	0.170696	0.0985515	0.237628	true	0.325712	true	1	40		86.6142			N	N	N	N	N	N	N	N
103	E7	false	055	HPRT1	UNKNOWN	SYBR	None				1.70894	1.59741	1.82825	23.805	23.8133	0.0556999		5.01798	0.0607381	0.0350672	-0.773099	true	0.271363	true	1	40		79.513			N	N	N	N	N	N	N	N
104	E8	false	055	HPRT1	UNKNOWN	SYBR	None				1.70894	1.59741	1.82825	23.8727	23.8133	0.0556999		5.01798	0.0607381	0.0350672	-0.773099	true	0.271363	true	1	40		79.513			N	N	N	N	N	N	N	N
105	E9	false	055	HPRT1	UNKNOWN	SYBR	None				1.70894	1.59741	1.82825	23.7622	23.8133	0.0556999		5.01798	0.0607381	0.0350672	-0.773099	true	0.271363	true	1	40		79.513			N	N	N	N	N	N	N	N
106	E10	false	055	PPIA	UNKNOWN	SYBR	None				1.1656	0.75296	1.80437	20.0237	19.8421	0.392537		1.04682	0.393283	0.227062	-0.221071	true	0.322065	true	1	40		85.9566			N	N	N	N	N	N	N	N
107	E11	false	055	PPIA	UNKNOWN	SYBR	None				1.1656	0.75296	1.80437	20.111	19.8421	0.392537		1.04682	0.393283	0.227062	-0.221071	true	0.322065	true	1	40		85.9566			N	N	N	N	N	N	N	N
108	E12	false	055	PPIA	UNKNOWN	SYBR	None				1.1656	0.75296	1.80437	19.3917	19.8421	0.392537		1.04682	0.393283	0.227062	-0.221071	true	0.322065	true	1	40		85.9566			N	N	N	N	N	N	N	N
109	E13	false	055	YWHAZ	UNKNOWN	SYBR	None							Undetermined								true	0.2	true	1	40		79.25			N	Y	N	Y	N	N	Y	N
110	E14	false	055	YWHAZ	UNKNOWN	SYBR	None							Undetermined								true	0.2	true	1	40		79.1185			N	Y	N	N	N	N	Y	N
111	E15	false	055	YWHAZ	UNKNOWN	SYBR	None							Undetermined								true	0.2	true	1	40		79.1185			N	Y	N	Y	N	N	Y	N
112	E16	false	055	BIM	UNKNOWN	SYBR	None				0.559997	0.375463	0.835226	18.5564	18.97	0.358981		0.17466	0.359797	0.207729	0.83651	true	0.326421	true	1	40		81.7486			N	N	N	N	N	N	N	N
113	E17	false	055	BIM	UNKNOWN	SYBR	None				0.559997	0.375463	0.835226	19.2009	18.97	0.358981		0.17466	0.359797	0.207729	0.83651	true	0.326421	true	1	40		81.6171			N	N	N	N	N	N	N	N
114	E18	false	055	BIM	UNKNOWN	SYBR	None				0.559997	0.375463	0.835226	19.1526	18.97	0.358981		0.17466	0.359797	0.207729	0.83651	true	0.326421	true	1	40		81.6171			N	N	N	N	N	N	N	N
121	F1	false	WZJ2	GAPDH	UNKNOWN	SYBR	None							22.1217	22.0432	0.0923906						true	0.284527	true	1	40		84.9046			N	N	N	N	N	N	N	N
122	F2	false	WZJ2	GAPDH	UNKNOWN	SYBR	None							22.0665	22.0432	0.0923906						true	0.284527	true	1	40		85.0361			N	N	N	N	N	N	N	N
123	F3	false	WZJ2	GAPDH	UNKNOWN	SYBR	None							21.9414	22.0432	0.0923906						true	0.284527	true	1	40		85.0361			N	N	N	N	N	N	N	N
124	F4	false	WZJ2	ACTB	UNKNOWN	SYBR	None				2.20092	1.91735	2.52643	19.9093	19.822	0.0829133		-2.22125	0.12414	0.071672	-1.1381	true	0.325712	true	1	40		86.4827			N	N	N	N	N	N	N	N
125	F5	false	WZJ2	ACTB	UNKNOWN	SYBR	None				2.20092	1.91735	2.52643	19.7443	19.822	0.0829133		-2.22125	0.12414	0.071672	-1.1381	true	0.325712	true	1	40		86.6142			N	N	N	N	N	N	N	N
126	F6	false	WZJ2	ACTB	UNKNOWN	SYBR	None				2.20092	1.91735	2.52643	19.8122	19.822	0.0829133		-2.22125	0.12414	0.071672	-1.1381	true	0.325712	true	1	40		86.6142			N	N	N	N	N	N	N	N
127	F7	false	WZJ2	HPRT1	UNKNOWN	SYBR	None				5.72013	4.77143	6.85747	25.3355	25.3182	0.134545		3.27503	0.163213	0.0942309	-2.51605	true	0.271363	true	1	40		79.513			N	N	N	N	N	N	N	N
128	F8	false	WZJ2	HPRT1	UNKNOWN	SYBR	None				5.72013	4.77143	6.85747	25.1759	25.3182	0.134545		3.27503	0.163213	0.0942309	-2.51605	true	0.271363	true	1	40		79.513			N	N	N	N	N	N	N	N
129	F9	false	WZJ2	HPRT1	UNKNOWN	SYBR	None				5.72013	4.77143	6.85747	25.4433	25.3182	0.134545		3.27503	0.163213	0.0942309	-2.51605	true	0.271363	true	1	40		79.3815			N	N	N	N	N	N	N	N
130	F10	false	WZJ2	PPIA	UNKNOWN	SYBR	None				3.56716	2.46151	5.16943	21.106	21.4763	0.320859		-0.566882	0.333896	0.192775	-1.83478	true	0.322065	true	1	40		85.9566			N	N	N	N	N	N	N	N
131	F11	false	WZJ2	PPIA	UNKNOWN	SYBR	None				3.56716	2.46151	5.16943	21.6701	21.4763	0.320859		-0.566882	0.333896	0.192775	-1.83478	true	0.322065	true	1	40		85.9566			N	N	N	N	N	N	N	N
132	F12	false	WZJ2	PPIA	UNKNOWN	SYBR	None				3.56716	2.46151	5.16943	21.6529	21.4763	0.320859		-0.566882	0.333896	0.192775	-1.83478	true	0.322065	true	1	40		85.9566			N	N	N	N	N	N	N	N
133	F13	false	WZJ2	YWHAZ	UNKNOWN	SYBR	None							Undetermined								true	0.2	true	1	40		85.9566			N	N	N	Y	N	N	Y	N
134	F14	false	WZJ2	YWHAZ	UNKNOWN	SYBR	None							Undetermined								true	0.2	true	1	40		78.0665			N	Y	N	Y	N	N	Y	N
135	F15	false	WZJ2	YWHAZ	UNKNOWN	SYBR	None							Undetermined								true	0.2	true	1	40		81.7486			N	Y	N	Y	N	N	Y	N
136	F16	false	WZJ2	BIM	UNKNOWN	SYBR	None				2.02561	0.267542	15.3363	19.0209	20.363	1.81959		-1.68021	1.82193	1.05189	-1.01836	true	0.326421	true	1	40		81.7486			N	N	Y	N	N	N	N	N
137	F17	false	WZJ2	BIM	UNKNOWN	SYBR	None				2.02561	0.267542	15.3363	19.634	20.363	1.81959		-1.68021	1.82193	1.05189	-1.01836	true	0.326421	true	1	40		81.6171			N	N	Y	N	N	N	N	N
138	F18	false	WZJ2	BIM	UNKNOWN	SYBR	None				2.02561	0.267542	15.3363	22.434	20.363	1.81959		-1.68021	1.82193	1.05189	-1.01836	true	0.326421	true	1	40		81.4856			N	N	Y	N	N	N	N	N
145	G1	false	A68	GAPDH	UNKNOWN	SYBR	None							21.7236	21.7567	0.0608132						true	0.284527	true	1	40		84.9046			N	N	N	N	N	N	N	N
146	G2	false	A68	GAPDH	UNKNOWN	SYBR	None							21.7197	21.7567	0.0608132						true	0.284527	true	1	40		84.9046			N	N	N	N	N	N	N	N
147	G3	false	A68	GAPDH	UNKNOWN	SYBR	None							21.8269	21.7567	0.0608132						true	0.284527	true	1	40		84.9046			N	N	N	N	N	N	N	N
148	G4	false	A68	ACTB	UNKNOWN	SYBR	None				2.17996	1.93544	2.45536	19.464	19.5493	0.0881274		-2.20745	0.107073	0.0618187	-1.1243	true	0.325712	true	1	40		86.6142			N	N	N	N	N	N	N	N
149	G5	false	A68	ACTB	UNKNOWN	SYBR	None				2.17996	1.93544	2.45536	19.64	19.5493	0.0881274		-2.20745	0.107073	0.0618187	-1.1243	true	0.325712	true	1	40		86.6142			N	N	N	N	N	N	N	N
150	G6	false	A68	ACTB	UNKNOWN	SYBR	None				2.17996	1.93544	2.45536	19.5439	19.5493	0.0881274		-2.20745	0.107073	0.0618187	-1.1243	true	0.325712	true	1	40		86.6142			N	N	N	N	N	N	N	N
151	G7	false	A68	HPRT1	UNKNOWN	SYBR	None				4.72741	4.07933	5.47846	25.4414	25.3068	0.117947		3.55003	0.132702	0.0766155	-2.24105	true	0.271363	true	1	40		79.513			N	N	N	N	N	N	N	N
152	G8	false	A68	HPRT1	UNKNOWN	SYBR	None				4.72741	4.07933	5.47846	25.2218	25.3068	0.117947		3.55003	0.132702	0.0766155	-2.24105	true	0.271363	true	1	40		79.3815			N	N	N	N	N	N	N	N
153	G9	false	A68	HPRT1	UNKNOWN	SYBR	None				4.72741	4.07933	5.47846	25.2571	25.3068	0.117947		3.55003	0.132702	0.0766155	-2.24105	true	0.271363	true	1	40		79.513			N	N	N	N	N	N	N	N
154	G10	false	A68	PPIA	UNKNOWN	SYBR	None				3.5412	3.14276	3.99015	21.2999	21.2004	0.0885584		-0.556344	0.107428	0.0620237	-1.82424	true	0.322065	true	1	40		85.9566			N	N	N	N	N	N	N	N
155	G11	false	A68	PPIA	UNKNOWN	SYBR	None				3.5412	3.14276	3.99015	21.1301	21.2004	0.0885584		-0.556344	0.107428	0.0620237	-1.82424	true	0.322065	true	1	40		85.9566			N	N	N	N	N	N	N	N
156	G12	false	A68	PPIA	UNKNOWN	SYBR	None				3.5412	3.14276	3.99015	21.1712	21.2004	0.0885584		-0.556344	0.107428	0.0620237	-1.82424	true	0.322065	true	1	40		85.9566			N	N	N	N	N	N	N	N
157	G13	false	A68	YWHAZ	UNKNOWN	SYBR	None							Undetermined								true	0.2	true	1	40		65.7053			N	Y	N	N	N	N	Y	N
158	G14	false	A68	YWHAZ	UNKNOWN	SYBR	None							Undetermined								true	0.2	true	1	40		79.6445			N	N	N	N	N	N	Y	N
159	G15	false	A68	YWHAZ	UNKNOWN	SYBR	None							Undetermined								true	0.2	true	1	40		66.0998			N	Y	N	N	N	N	Y	N
160	G16	false	A68	BIM	UNKNOWN	SYBR	None				1.53445	0.570214	4.1292	19.6981	20.4772	0.888852		-1.27957	0.89093	0.514379	-0.617719	true	0.326421	true	1	40		81.6171			N	N	Y	N	N	N	N	N
161	G17	false	A68	BIM	UNKNOWN	SYBR	None				1.53445	0.570214	4.1292	20.288	20.4772	0.888852		-1.27957	0.89093	0.514379	-0.617719	true	0.326421	true	1	40		81.6171			N	N	Y	N	N	Y	N	N
162	G18	false	A68	BIM	UNKNOWN	SYBR	None				1.53445	0.570214	4.1292	21.4454	20.4772	0.888852		-1.27957	0.89093	0.514379	-0.617719	true	0.326421	true	1	40		81.6171			N	N	Y	N	N	Y	N	N
169	H1	false	462	GAPDH	UNKNOWN	SYBR	None							23.68	23.5076	0.171535						true	0.284527	true	1	40		84.6416			N	N	N	N	N	N	N	N
170	H2	false	462	GAPDH	UNKNOWN	SYBR	None							23.5057	23.5076	0.171535						true	0.284527	true	1	40		84.7731			N	N	N	N	N	N	N	N
171	H3	false	462	GAPDH	UNKNOWN	SYBR	None							23.337	23.5076	0.171535						true	0.284527	true	1	40		84.7731			N	N	N	N	N	N	N	N
172	H4	false	462	ACTB	UNKNOWN	SYBR	None				4.97671	4.06768	6.08888	20.1172	20.1092	0.0593949		-3.39834	0.181527	0.104805	-2.31519	true	0.325712	true	1	40		86.6142			N	N	N	N	N	N	N	N
173	H5	false	462	ACTB	UNKNOWN	SYBR	None				4.97671	4.06768	6.08888	20.1643	20.1092	0.0593949		-3.39834	0.181527	0.104805	-2.31519	true	0.325712	true	1	40		86.6142			N	N	N	N	N	N	N	N
174	H6	false	462	ACTB	UNKNOWN	SYBR	None				4.97671	4.06768	6.08888	20.0463	20.1092	0.0593949		-3.39834	0.181527	0.104805	-2.31519	true	0.325712	true	1	40		86.6142			N	N	N	N	N	N	N	N
175	H7	false	462	HPRT1	UNKNOWN	SYBR	None				22.6755	17.5618	29.2783	24.9703	24.7956	0.153226		1.28802	0.230006	0.132794	-4.50306	true	0.271363	true	1	40		79.513			N	N	N	N	N	N	N	N
176	H8	false	462	HPRT1	UNKNOWN	SYBR	None				22.6755	17.5618	29.2783	24.6842	24.7956	0.153226		1.28802	0.230006	0.132794	-4.50306	true	0.271363	true	1	40		79.513			N	N	N	N	N	N	N	N
177	H9	false	462	HPRT1	UNKNOWN	SYBR	None				22.6755	17.5618	29.2783	24.7322	24.7956	0.153226		1.28802	0.230006	0.132794	-4.50306	true	0.271363	true	1	40		79.3815			N	N	N	N	N	Y	N	N
178	H10	false	462	PPIA	UNKNOWN	SYBR	None				23.4712	15.5413	35.4473	20.1	20.2226	0.329019		-3.28493	0.371049	0.214225	-4.55282	true	0.322065	true	1	40		85.9566			N	N	N	N	N	N	N	N
179	H11	false	462	PPIA	UNKNOWN	SYBR	None				23.4712	15.5413	35.4473	19.9726	20.2226	0.329019		-3.28493	0.371049	0.214225	-4.55282	true	0.322065	true	1	40		85.9566			N	N	N	N	N	Y	N	N
180	H12	false	462	PPIA	UNKNOWN	SYBR	None				23.4712	15.5413	35.4473	20.5954	20.2226	0.329019		-3.28493	0.371049	0.214225	-4.55282	true	0.322065	true	1	40		85.9566			N	N	N	N	N	Y	N	N
181	H13	false	462	YWHAZ	UNKNOWN	SYBR	None							Undetermined								true	0.2	true	1	40		86.3512			N	Y	N	N	N	N	Y	N
182	H14	false	462	YWHAZ	UNKNOWN	SYBR	None							Undetermined								true	0.2	true	1	40		87.0087			N	Y	N	Y	N	N	Y	N
183	H15	false	462	YWHAZ	UNKNOWN	SYBR	None							Undetermined								true	0.2	true	1	40		81.7486			N	N	N	N	N	N	Y	N
184	H16	false	462	BIM	UNKNOWN	SYBR	None				1.56687	1.06241	2.31087	21.9708	22.1978	0.304729		-1.30973	0.349691	0.201894	-0.647884	true	0.326421	true	1	40		81.6171			N	N	N	N	N	Y	N	N
185	H17	false	462	BIM	UNKNOWN	SYBR	None				1.56687	1.06241	2.31087	22.0786	22.1978	0.304729		-1.30973	0.349691	0.201894	-0.647884	true	0.326421	true	1	40		81.6171			N	N	N	N	N	N	N	N
186	H18	false	462	BIM	UNKNOWN	SYBR	None				1.56687	1.06241	2.31087	22.5442	22.1978	0.304729		-1.30973	0.349691	0.201894	-0.647884	true	0.326421	true	1	40		81.6171			N	N	N	N	N	N	N	N
193	I1	false	462TY	GAPDH	UNKNOWN	SYBR	None							22.9915	22.8987	0.0824046						true	0.284527	true	1	40		84.6416			N	N	N	N	N	N	N	N
194	I2	false	462TY	GAPDH	UNKNOWN	SYBR	None							22.8343	22.8987	0.0824046						true	0.284527	true	1	40		84.6416			N	N	N	N	N	N	N	N
195	I3	false	462TY	GAPDH	UNKNOWN	SYBR	None							22.8702	22.8987	0.0824046						true	0.284527	true	1	40		84.7731			N	N	N	N	N	N	N	N
196	I4	false	462TY	ACTB	UNKNOWN	SYBR	None				3.86596	2.70436	5.52651	19.6619	19.8647	0.310878		-3.03398	0.321614	0.185684	-1.95083	true	0.325712	true	1	40		86.6142			N	N	N	N	N	N	N	N
197	I5	false	462TY	ACTB	UNKNOWN	SYBR	None				3.86596	2.70436	5.52651	19.7096	19.8647	0.310878		-3.03398	0.321614	0.185684	-1.95083	true	0.325712	true	1	40		86.6142			N	N	N	N	N	N	N	N
198	I6	false	462TY	ACTB	UNKNOWN	SYBR	None				3.86596	2.70436	5.52651	20.2226	19.8647	0.310878		-3.03398	0.321614	0.185684	-1.95083	true	0.325712	true	1	40		86.6142			N	N	N	N	N	N	N	N
199	I7	false	462TY	HPRT1	UNKNOWN	SYBR	None				41.7933	34.7244	50.3011	23.4182	23.3046	0.144982		0.405884	0.166764	0.0962814	-5.3852	true	0.271363	true	1	40		79.513			N	N	N	N	N	N	N	N
200	I8	false	462TY	HPRT1	UNKNOWN	SYBR	None				41.7933	34.7244	50.3011	23.3542	23.3046	0.144982		0.405884	0.166764	0.0962814	-5.3852	true	0.271363	true	1	40		79.513			N	N	N	N	N	N	N	N
201	I9	false	462TY	HPRT1	UNKNOWN	SYBR	None				41.7933	34.7244	50.3011	23.1413	23.3046	0.144982		0.405884	0.166764	0.0962814	-5.3852	true	0.271363	true	1	40		79.513			N	N	N	N	N	N	N	N
202	I10	false	462TY	PPIA	UNKNOWN	SYBR	None				12.1224	7.88347	18.6405	20.8726	20.567	0.378391		-2.33171	0.38726	0.223585	-3.5996	true	0.322065	true	1	40		85.9566			N	N	N	N	N	Y	N	N
203	I11	false	462TY	PPIA	UNKNOWN	SYBR	None				12.1224	7.88347	18.6405	20.6846	20.567	0.378391		-2.33171	0.38726	0.223585	-3.5996	true	0.322065	true	1	40		85.9566			N	N	N	N	N	Y	N	N
204	I12	false	462TY	PPIA	UNKNOWN	SYBR	None				12.1224	7.88347	18.6405	20.1437	20.567	0.378391		-2.33171	0.38726	0.223585	-3.5996	true	0.322065	true	1	40		85.8251			N	N	N	N	N	Y	N	N
205	I13	false	462TY	YWHAZ	UNKNOWN	SYBR	None							Undetermined								true	0.2	true	1	40		63.0752			N	N	N	N	N	N	Y	N
206	I14	false	462TY	YWHAZ	UNKNOWN	SYBR	None							Undetermined								true	0.2	true	1	40		78.198			N	Y	N	N	N	N	Y	N
207	I15	false	462TY	YWHAZ	UNKNOWN	SYBR	None							Undetermined								true	0.2	true	1	40		81.6171			N	N	N	N	N	N	Y	N
208	I16	false	462TY	BIM	UNKNOWN	SYBR	None				1.16969	0.993153	1.3776	21.8944	22.0107	0.122028		-0.88797	0.147246	0.0850127	-0.226121	true	0.326421	true	1	40		81.6171			N	N	N	N	N	N	N	N
209	I17	false	462TY	BIM	UNKNOWN	SYBR	None				1.16969	0.993153	1.3776	22	22.0107	0.122028		-0.88797	0.147246	0.0850127	-0.226121	true	0.326421	true	1	40		81.6171			N	N	N	N	N	N	N	N
210	I18	false	462TY	BIM	UNKNOWN	SYBR	None				1.16969	0.993153	1.3776	22.1377	22.0107	0.122028		-0.88797	0.147246	0.0850127	-0.226121	true	0.326421	true	1	40		81.6171			N	N	N	N	N	N	N	N
217	J1	false	8814	GAPDH	UNKNOWN	SYBR	None							19.9444	19.8896	0.0572357						true	0.284527	true	1	40		84.9046			N	N	N	N	N	N	N	N
218	J2	false	8814	GAPDH	UNKNOWN	SYBR	None							19.8941	19.8896	0.0572357						true	0.284527	true	1	40		84.9046			N	N	N	N	N	N	N	N
219	J3	false	8814	GAPDH	UNKNOWN	SYBR	None							19.8302	19.8896	0.0572357						true	0.284527	true	1	40		84.9046			N	N	N	N	N	N	N	N
220	J4	false	8814	ACTB	UNKNOWN	SYBR	None				1.21535	0.946191	1.56107	18.4357	18.5251	0.217917		-1.36452	0.225308	0.130082	-0.281368	true	0.325712	true	1	40		86.6142			N	N	N	N	N	N	N	N
221	J5	false	8814	ACTB	UNKNOWN	SYBR	None				1.21535	0.946191	1.56107	18.7735	18.5251	0.217917		-1.36452	0.225308	0.130082	-0.281368	true	0.325712	true	1	40		86.6142			N	N	N	N	N	N	N	N
222	J6	false	8814	ACTB	UNKNOWN	SYBR	None				1.21535	0.946191	1.56107	18.366	18.5251	0.217917		-1.36452	0.225308	0.130082	-0.281368	true	0.325712	true	1	40		86.6142			N	N	N	N	N	N	N	N
223	J7	false	8814	HPRT1	UNKNOWN	SYBR	None				2.18503	1.85643	2.57178	24.705	24.553	0.135047		4.66343	0.146675	0.0846829	-1.12765	true	0.271363	true	1	40		79.25			N	N	N	N	Y	Y	N	N
224	J8	false	8814	HPRT1	UNKNOWN	SYBR	None				2.18503	1.85643	2.57178	24.5073	24.553	0.135047		4.66343	0.146675	0.0846829	-1.12765	true	0.271363	true	1	40		79.513			N	N	N	N	N	N	N	N
225	J9	false	8814	HPRT1	UNKNOWN	SYBR	None				2.18503	1.85643	2.57178	24.4467	24.553	0.135047		4.66343	0.146675	0.0846829	-1.12765	true	0.271363	true	1	40		79.3815			N	N	N	N	N	N	N	N
226	J10	false	8814	PPIA	UNKNOWN	SYBR	None				2.21857	1.90192	2.58794	19.9163	20.0079	0.126231		0.118263	0.138601	0.0800213	-1.14963	true	0.322065	true	1	40		85.9566			N	N	N	N	N	N	N	N
227	J11	false	8814	PPIA	UNKNOWN	SYBR	None				2.21857	1.90192	2.58794	20.1519	20.0079	0.126231		0.118263	0.138601	0.0800213	-1.14963	true	0.322065	true	1	40		85.9566			N	N	N	N	N	N	N	N
228	J12	false	8814	PPIA	UNKNOWN	SYBR	None				2.21857	1.90192	2.58794	19.9554	20.0079	0.126231		0.118263	0.138601	0.0800213	-1.14963	true	0.322065	true	1	40		85.9566			N	N	N	N	N	Y	N	N
229	J13	false	8814	YWHAZ	UNKNOWN	SYBR	None							Undetermined								true	0.2	true	1	40		79.25			N	N	N	N	N	N	Y	N
230	J14	false	8814	YWHAZ	UNKNOWN	SYBR	None							Undetermined								true	0.2	true	1	40		78.987			N	Y	N	N	N	N	Y	N
231	J15	false	8814	YWHAZ	UNKNOWN	SYBR	None							Undetermined								true	0.2	true	1	40		78.724			N	Y	N	N	N	N	Y	N
232	J16	false	8814	BIM	UNKNOWN	SYBR	None				0.916392	0.847853	0.990473	19.3092	19.3537	0.0402382		-0.535887	0.0699645	0.040394	0.125963	true	0.326421	true	1	40		81.6171			N	N	N	N	N	N	N	N
233	J17	false	8814	BIM	UNKNOWN	SYBR	None				0.916392	0.847853	0.990473	19.3644	19.3537	0.0402382		-0.535887	0.0699645	0.040394	0.125963	true	0.326421	true	1	40		81.6171			N	N	N	N	N	N	N	N
234	J18	false	8814	BIM	UNKNOWN	SYBR	None				0.916392	0.847853	0.990473	19.3875	19.3537	0.0402382		-0.535887	0.0699645	0.040394	0.125963	true	0.326421	true	1	40		81.6171			N	N	N	N	N	N	N	N
241	K1	false	265	GAPDH	UNKNOWN	SYBR	None							24.0056	23.8756	0.208842						true	0.284527	true	1	40		84.2471			N	N	N	N	N	N	N	N
242	K2	false	265	GAPDH	UNKNOWN	SYBR	None							23.9866	23.8756	0.208842						true	0.284527	true	1	40		84.2471			N	N	N	N	N	N	N	N
243	K3	false	265	GAPDH	UNKNOWN	SYBR	None							23.6347	23.8756	0.208842						true	0.284527	true	1	40		84.3786			N	N	N	N	N	N	N	N
244	K4	false	265	ACTB	UNKNOWN	SYBR	None				0.774261	0.511324	1.17241	23.1484	23.1616	0.309559		-0.71404	0.373418	0.215593	0.369108	true	0.325712	true	1	40		86.4827			N	N	N	N	N	N	N	N
245	K5	false	265	ACTB	UNKNOWN	SYBR	None				0.774261	0.511324	1.17241	22.8588	23.1616	0.309559		-0.71404	0.373418	0.215593	0.369108	true	0.325712	true	1	40		86.3512			N	N	N	N	N	Y	N	N
246	K6	false	265	ACTB	UNKNOWN	SYBR	None				0.774261	0.511324	1.17241	23.4775	23.1616	0.309559		-0.71404	0.373418	0.215593	0.369108	true	0.325712	true	1	40		86.4827			N	N	N	N	N	N	N	N
247	K7	false	265	HPRT1	UNKNOWN	SYBR	None				1.21273	0.688674	2.13556	29.9227	29.3885	0.464485		5.51283	0.509275	0.29403	-0.278253	true	0.271363	true	1	40		79.3815			N	N	N	N	N	N	N	N
248	K8	false	265	HPRT1	UNKNOWN	SYBR	None				1.21273	0.688674	2.13556	29.1623	29.3885	0.464485		5.51283	0.509275	0.29403	-0.278253	true	0.271363	true	1	40		79.3815			N	N	N	N	N	N	N	N
249	K9	false	265	HPRT1	UNKNOWN	SYBR	None				1.21273	0.688674	2.13556	29.0804	29.3885	0.464485		5.51283	0.509275	0.29403	-0.278253	true	0.271363	true	1	40		79.3815			N	N	N	N	N	N	N	N
250	K10	false	265	PPIA	UNKNOWN	SYBR	None				4.6938	3.02587	7.28113	22.8044	22.9128	0.335444		-0.962862	0.395142	0.228136	-2.23076	true	0.322065	true	1	40		85.6936			N	N	N	N	N	N	N	N
251	K11	false	265	PPIA	UNKNOWN	SYBR	None				4.6938	3.02587	7.28113	23.289	22.9128	0.335444		-0.962862	0.395142	0.228136	-2.23076	true	0.322065	true	1	40		85.6936	68.9929	63.4698	Y	N	N	N	N	Y	N	N
252	K12	false	265	PPIA	UNKNOWN	SYBR	None				4.6938	3.02587	7.28113	22.6449	22.9128	0.335444		-0.962862	0.395142	0.228136	-2.23076	true	0.322065	true	1	40		85.6936			N	N	N	N	N	Y	N	N
253	K13	false	265	YWHAZ	UNKNOWN	SYBR	None							Undetermined								true	0.2	true	1	40		63.2068			N	N	N	N	N	N	Y	N
254	K14	false	265	YWHAZ	UNKNOWN	SYBR	None							Undetermined								true	0.2	true	1	40		81.8801			N	Y	N	N	N	N	Y	N
255	K15	false	265	YWHAZ	UNKNOWN	SYBR	None							Undetermined								true	0.2	true	1	40		81.6171			N	Y	N	N	N	N	Y	N
256	K16	false	265	BIM	UNKNOWN	SYBR	None				1.38868	1.06117	1.81727	22.7551	22.7401	0.122438		-1.13556	0.242086	0.139769	-0.473714	true	0.326421	true	1	40		81.6171			N	N	N	N	N	N	N	N
257	K17	false	265	BIM	UNKNOWN	SYBR	None				1.38868	1.06117	1.81727	22.6108	22.7401	0.122438		-1.13556	0.242086	0.139769	-0.473714	true	0.326421	true	1	40		81.6171			N	N	N	N	N	N	N	N
258	K18	false	265	BIM	UNKNOWN	SYBR	None				1.38868	1.06117	1.81727	22.8543	22.7401	0.122438		-1.13556	0.242086	0.139769	-0.473714	true	0.326421	true	1	40		81.6171			N	N	N	N	N	N	N	N
265	L1	false	26T	GAPDH	UNKNOWN	SYBR	None							23.3363	23.42	0.156682						true	0.284527	true	1	40		84.6416			N	N	N	N	N	N	N	N
266	L2	false	26T	GAPDH	UNKNOWN	SYBR	None							23.6007	23.42	0.156682						true	0.284527	true	1	40		84.6416			N	N	N	N	N	N	N	N
267	L3	false	26T	GAPDH	UNKNOWN	SYBR	None							23.3229	23.42	0.156682						true	0.284527	true	1	40		84.6416			N	N	N	N	N	N	N	N
268	L4	false	26T	ACTB	UNKNOWN	SYBR	None				1.45271	1.21485	1.73713	21.8398	21.7981	0.0367137		-1.62189	0.160926	0.0929106	-0.538743	true	0.325712	true	1	40		86.4827			N	N	N	N	N	N	N	N
269	L5	false	26T	ACTB	UNKNOWN	SYBR	None				1.45271	1.21485	1.73713	21.7836	21.7981	0.0367137		-1.62189	0.160926	0.0929106	-0.538743	true	0.325712	true	1	40		86.4827			N	N	N	N	N	N	N	N
270	L6	false	26T	ACTB	UNKNOWN	SYBR	None				1.45271	1.21485	1.73713	21.7708	21.7981	0.0367137		-1.62189	0.160926	0.0929106	-0.538743	true	0.325712	true	1	40		86.4827			N	N	N	N	N	Y	N	N
271	L7	false	26T	HPRT1	UNKNOWN	SYBR	None				5.68267	4.63666	6.96466	26.6995	26.7045	0.094717		3.28451	0.183086	0.105705	-2.50657	true	0.271363	true	1	40		79.3815			N	N	N	N	N	N	N	N
272	L8	false	26T	HPRT1	UNKNOWN	SYBR	None				5.68267	4.63666	6.96466	26.8016	26.7045	0.094717		3.28451	0.183086	0.105705	-2.50657	true	0.271363	true	1	40		79.3815			N	N	N	N	N	N	N	N
273	L9	false	26T	HPRT1	UNKNOWN	SYBR	None				5.68267	4.63666	6.96466	26.6123	26.7045	0.094717		3.28451	0.183086	0.105705	-2.50657	true	0.271363	true	1	40		79.3815			N	N	N	N	N	N	N	N
274	L10	false	26T	PPIA	UNKNOWN	SYBR	None				5.91523	4.96091	7.05312	22.0997	22.1234	0.0229042		-1.29654	0.158347	0.0914218	-2.56443	true	0.322065	true	1	40		85.8251			N	N	N	N	N	N	N	N
275	L11	false	26T	PPIA	UNKNOWN	SYBR	None				5.91523	4.96091	7.05312	22.1454	22.1234	0.0229042		-1.29654	0.158347	0.0914218	-2.56443	true	0.322065	true	1	40		85.8251			N	N	N	N	N	N	N	N
276	L12	false	26T	PPIA	UNKNOWN	SYBR	None				5.91523	4.96091	7.05312	22.1251	22.1234	0.0229042		-1.29654	0.158347	0.0914218	-2.56443	true	0.322065	true	1	40		85.8251			N	N	N	N	N	N	N	N
277	L13	false	26T	YWHAZ	UNKNOWN	SYBR	None							Undetermined								true	0.2	true	1	40		63.2068			N	N	N	N	N	N	Y	N
278	L14	false	26T	YWHAZ	UNKNOWN	SYBR	None							Undetermined								true	0.2	true	1	40		60.5767			N	N	N	N	N	N	Y	N
279	L15	false	26T	YWHAZ	UNKNOWN	SYBR	None							Undetermined								true	0.2	true	1	40		81.4856			N	N	N	N	N	N	Y	N
280	L16	false	26T	BIM	UNKNOWN	SYBR	None				4.41273	3.69239	5.2736	20.633	20.6164	0.0343342		-2.80352	0.1604	0.0926068	-2.14167	true	0.326421	true	1	40		81.6171			N	N	N	N	N	N	N	N
281	L17	false	26T	BIM	UNKNOWN	SYBR	None				4.41273	3.69239	5.2736	20.6394	20.6164	0.0343342		-2.80352	0.1604	0.0926068	-2.14167	true	0.326421	true	1	40		81.6171			N	N	N	N	N	N	N	N
282	L18	false	26T	BIM	UNKNOWN	SYBR	None				4.41273	3.69239	5.2736	20.577	20.6164	0.0343342		-2.80352	0.1604	0.0926068	-2.14167	true	0.326421	true	1	40		81.6171			N	N	N	N	N	N	N	N
289	M1	false	96.2	GAPDH	UNKNOWN	SYBR	None							21.2629	21.2055	0.0565672						true	0.284527	true	1	40		84.7731			N	N	N	N	N	N	N	N
290	M2	false	96.2	GAPDH	UNKNOWN	SYBR	None							21.2038	21.2055	0.0565672						true	0.284527	true	1	40		84.9046			N	N	N	N	N	N	N	N
291	M3	false	96.2	GAPDH	UNKNOWN	SYBR	None							21.1498	21.2055	0.0565672						true	0.284527	true	1	40		84.9046			N	N	N	N	N	N	N	N
292	M4	false	96.2	ACTB	UNKNOWN	SYBR	None				3.76631	3.2904	4.31104	18.0905	18.2092	0.107616		-2.9963	0.121577	0.0701926	-1.91315	true	0.325712	true	1	40		86.4827			N	N	N	N	N	N	N	N
293	M5	false	96.2	ACTB	UNKNOWN	SYBR	None				3.76631	3.2904	4.31104	18.2365	18.2092	0.107616		-2.9963	0.121577	0.0701926	-1.91315	true	0.325712	true	1	40		86.4827			N	N	N	N	N	N	N	N
294	M6	false	96.2	ACTB	UNKNOWN	SYBR	None				3.76631	3.2904	4.31104	18.3004	18.2092	0.107616		-2.9963	0.121577	0.0701926	-1.91315	true	0.325712	true	1	40		86.4827			N	N	N	N	N	N	N	N
295	M7	false	96.2	HPRT1	UNKNOWN	SYBR	None				2.7518	2.31596	3.26966	25.6136	25.5362	0.144512		4.33071	0.155188	0.0895981	-1.46038	true	0.271363	true	1	40		79.3815			N	N	N	N	N	N	N	N
296	M8	false	96.2	HPRT1	UNKNOWN	SYBR	None				2.7518	2.31596	3.26966	25.6255	25.5362	0.144512		4.33071	0.155188	0.0895981	-1.46038	true	0.271363	true	1	40		79.3815			N	N	N	N	N	N	N	N
297	M9	false	96.2	HPRT1	UNKNOWN	SYBR	None				2.7518	2.31596	3.26966	25.3694	25.5362	0.144512		4.33071	0.155188	0.0895981	-1.46038	true	0.271363	true	1	40		79.3815			N	N	N	N	N	N	N	N
298	M10	false	96.2	PPIA	UNKNOWN	SYBR	None				3.72596	2.6126	5.31379	20.6029	20.5757	0.314437		-0.62972	0.319485	0.184454	-1.89761	true	0.322065	true	1	40		85.8251			N	N	N	N	N	N	N	N
299	M11	false	96.2	PPIA	UNKNOWN	SYBR	None				3.72596	2.6126	5.31379	20.8757	20.5757	0.314437		-0.62972	0.319485	0.184454	-1.89761	true	0.322065	true	1	40		85.8251			N	N	N	N	N	N	N	N
300	M12	false	96.2	PPIA	UNKNOWN	SYBR	None				3.72596	2.6126	5.31379	20.2486	20.5757	0.314437		-0.62972	0.319485	0.184454	-1.89761	true	0.322065	true	1	40		85.8251			N	N	N	N	N	N	N	N
301	M13	false	96.2	YWHAZ	UNKNOWN	SYBR	None							Undetermined								true	0.2	true	1	40		78.724			N	N	N	N	N	N	Y	N
302	M14	false	96.2	YWHAZ	UNKNOWN	SYBR	None							Undetermined								true	0.2	true	1	40		78.461			N	Y	N	N	N	N	Y	N
303	M15	false	96.2	YWHAZ	UNKNOWN	SYBR	None							Undetermined								true	0.2	true	1	40		78.8555			N	N	N	N	N	N	Y	N
304	M16	false	96.2	BIM	UNKNOWN	SYBR	None				1.00126	0.935017	1.0722	20.5607	20.5418	0.024407		-0.663671	0.0616081	0.0355694	-0.00182152	true	0.326421	true	1	40		81.6171			N	N	N	N	N	N	N	N
305	M17	false	96.2	BIM	UNKNOWN	SYBR	None				1.00126	0.935017	1.0722	20.5505	20.5418	0.024407		-0.663671	0.0616081	0.0355694	-0.00182152	true	0.326421	true	1	40		81.6171			N	N	N	N	N	N	N	N
306	M18	false	96.2	BIM	UNKNOWN	SYBR	None				1.00126	0.935017	1.0722	20.5142	20.5418	0.024407		-0.663671	0.0616081	0.0355694	-0.00182152	true	0.326421	true	1	40		81.6171			N	N	N	N	N	N	N	N
313	N1	false	02.2	GAPDH	UNKNOWN	SYBR	None							20.0795	20.2049	0.108788						true	0.284527	true	1	40		84.7731			N	N	N	N	N	N	N	N
314	N2	false	02.2	GAPDH	UNKNOWN	SYBR	None							20.2624	20.2049	0.108788						true	0.284527	true	1	40		84.6416			N	N	N	N	N	N	N	N
315	N3	false	02.2	GAPDH	UNKNOWN	SYBR	None							20.2729	20.2049	0.108788						true	0.284527	true	1	40		84.7731			N	N	N	N	N	N	N	N
316	N4	false	02.2	ACTB	UNKNOWN	SYBR	None				1	0.798199	1.25282	18.9341	19.1218	0.171222		-1.08315	0.20286	0.117121	0	true	0.325712	true	1	40		86.3512			N	N	N	N	N	Y	N	N
317	N5	false	02.2	ACTB	UNKNOWN	SYBR	None				1	0.798199	1.25282	19.1619	19.1218	0.171222		-1.08315	0.20286	0.117121	0	true	0.325712	true	1	40		86.4827			N	N	N	N	N	N	N	N
318	N6	false	02.2	ACTB	UNKNOWN	SYBR	None				1	0.798199	1.25282	19.2694	19.1218	0.171222		-1.08315	0.20286	0.117121	0	true	0.325712	true	1	40		86.4827			N	N	N	N	N	N	N	N
319	N7	false	02.2	HPRT1	UNKNOWN	SYBR	None				1	0.825527	1.21135	26.1337	25.996	0.133949		5.79108	0.172561	0.099628	0	true	0.271363	true	1	40		79.3815			N	N	N	N	N	N	N	N
320	N8	false	02.2	HPRT1	UNKNOWN	SYBR	None				1	0.825527	1.21135	25.8661	25.996	0.133949		5.79108	0.172561	0.099628	0	true	0.271363	true	1	40		79.3815			N	N	N	N	N	N	N	N
321	N9	false	02.2	HPRT1	UNKNOWN	SYBR	None				1	0.825527	1.21135	25.9882	25.996	0.133949		5.79108	0.172561	0.099628	0	true	0.271363	true	1	40		79.3815			N	N	N	N	N	N	N	N
322	N10	false	02.2	PPIA	UNKNOWN	SYBR	None				1	0.790074	1.2657	21.6003	21.4728	0.182037		1.26789	0.212067	0.122437	0	true	0.322065	true	1	40		85.8251			N	N	N	N	N	N	N	N
323	N11	false	02.2	PPIA	UNKNOWN	SYBR	None				1	0.790074	1.2657	21.5538	21.4728	0.182037		1.26789	0.212067	0.122437	0	true	0.322065	true	1	40		85.8251			N	N	N	N	N	N	N	N
324	N12	false	02.2	PPIA	UNKNOWN	SYBR	None				1	0.790074	1.2657	21.2643	21.4728	0.182037		1.26789	0.212067	0.122437	0	true	0.322065	true	1	40		85.8251			N	N	N	N	N	N	N	N
325	N13	false	02.2	YWHAZ	UNKNOWN	SYBR	None							Undetermined								true	0.2	true	1	40		62.8122			N	Y	N	N	N	N	Y	N
326	N14	false	02.2	YWHAZ	UNKNOWN	SYBR	None							Undetermined								true	0.2	true	1	40		65.9683			N	N	N	N	N	N	Y	N
327	N15	false	02.2	YWHAZ	UNKNOWN	SYBR	None							Undetermined								true	0.2	true	1	40		78.461			N	Y	N	N	N	N	Y	N
328	N16	false	02.2	BIM	UNKNOWN	SYBR	None				1	0.850601	1.17564	19.5213	19.5431	0.0968182		-0.661849	0.145632	0.0840807	0	true	0.326421	true	1	40		81.6171			N	N	N	N	N	N	N	N
329	N17	false	02.2	BIM	UNKNOWN	SYBR	None				1	0.850601	1.17564	19.459	19.5431	0.0968182		-0.661849	0.145632	0.0840807	0	true	0.326421	true	1	40		81.6171			N	N	N	N	N	N	N	N
330	N18	false	02.2	BIM	UNKNOWN	SYBR	None				1	0.850601	1.17564	19.6489	19.5431	0.0968182		-0.661849	0.145632	0.0840807	0	true	0.326421	true	1	40		81.6171			N	N	N	N	N	N	N	N
Analysis Type	Singleplex
Endogenous Control	GAPDH
RQ Min/Max Confidence Level	95.0
Reference Sample	02.2

## Sheet: file2
Block Type	384-Well Block
Calibration Background is expired	No
Calibration Background performed on	08-13-2020
Calibration Normalization FAM-ROX is expired	No
Calibration Normalization FAM-ROX performed on	08-13-2020
Calibration Normalization VIC-ROX is expired	No
Calibration Normalization VIC-ROX performed on	08-13-2020
Calibration Pure Dye FAM is expired	No
Calibration Pure Dye FAM performed on	08-13-2020
Calibration Pure Dye NED is expired	No
Calibration Pure Dye NED performed on	08-13-2020
Calibration Pure Dye ROX is expired	No
Calibration Pure Dye ROX performed on	08-13-2020
Calibration Pure Dye SYBR is expired	No
Calibration Pure Dye SYBR performed on	08-13-2020
Calibration Pure Dye TAMRA is expired	No
Calibration Pure Dye TAMRA performed on	08-13-2020
Calibration Pure Dye VIC is expired	No
Calibration Pure Dye VIC performed on	08-13-2020
Calibration ROI is expired	No
Calibration ROI performed on	08-13-2020
Calibration Uniformity is expired	No
Calibration Uniformity performed on	08-13-2020
Chemistry	SYBR_GREEN
Date Created	2020-08-18 18:34:32 PM CST
Date Modified	2020-08-18 19:48:30 PM CST
Experiment File Name	D:\lux\GENE REFERENCE2.eds
Experiment Name	GENE REFERENCE2
Experiment Run Start Time	2020-08-18 18:20:59 PM CST
Experiment Run Stop Time	2020-08-18 19:34:17 PM CST
Experiment Type	Comparative Cт (ΔΔCт)
Instrument Name	278861173
Instrument Serial Number	278861173
Instrument Type	QuantStudio(TM) 6 Flex System
Passive Reference	ROX
Quantification Cycle Method	Ct
Signal Smoothing On	true
Stage/ Cycle where Analysis is performed	Stage 2, Step 2
Well	Well Position	Omit	Sample Name	Target Name	Task	Reporter	Quencher	Quantity	Quantity Mean	Quantity SD	RQ	RQ Min	RQ Max	CT	Ct Mean	Ct SD	Delta Ct	Delta Ct Mean	Delta Ct SD	Delta Ct SE	Delta Delta Ct	Automatic Ct Threshold	Ct Threshold	Automatic Baseline	Baseline Start	Baseline End	Comments	Tm1	Tm2	Tm3	MTP	HIGHSD	BADROX	PRFDROP	OUTLIERRG
1	A1	false	02.3	UBC	UNKNOWN	SYBR	None							26.6655	26.9377	0.329256						true	0.181145	true	1	40		82.8625			N	N	N	N	N
2	A2	false	02.3	UBC	UNKNOWN	SYBR	None							26.844	26.9377	0.329256						true	0.181145	true	1	40		82.8625			N	N	N	N	N
3	A3	false	02.3	UBC	UNKNOWN	SYBR	None							27.3037	26.9377	0.329256						true	0.181145	true	1	40		82.8625			N	N	N	N	N
4	A4	false	02.3	RPLP0	UNKNOWN	SYBR	None				1.18396	0.820755	1.70789	20.4492	20.4297	0.0181794		-6.50799	0.329758	0.190386	-0.243619	true	0.326389	true	1	40		79.8296	87.2141		Y	N	N	N	N
5	A5	false	02.3	RPLP0	UNKNOWN	SYBR	None				1.18396	0.820755	1.70789	20.4132	20.4297	0.0181794		-6.50799	0.329758	0.190386	-0.243619	true	0.326389	true	1	40		79.8296	87.2141		Y	N	N	N	N
6	A6	false	02.3	RPLP0	UNKNOWN	SYBR	None				1.18396	0.820755	1.70789	20.4267	20.4297	0.0181794		-6.50799	0.329758	0.190386	-0.243619	true	0.326389	true	1	40		79.8296	87.2141		Y	N	N	N	N
7	A7	false	02.3	TBP	UNKNOWN	SYBR	None				1.47471	1.02204	2.12787	26.9728	26.9879	0.0220947		0.0502275	0.329997	0.190524	-0.560432	true	0.373808	true	1	40		81.1482	83.5218		Y	N	N	N	N
8	A8	false	02.3	TBP	UNKNOWN	SYBR	None				1.47471	1.02204	2.12787	26.9777	26.9879	0.0220947		0.0502275	0.329997	0.190524	-0.560432	true	0.373808	true	1	40		81.1482	83.5218	63.2143	Y	N	N	N	N
9	A9	false	02.3	TBP	UNKNOWN	SYBR	None				1.47471	1.02204	2.12787	27.0133	26.9879	0.0220947		0.0502275	0.329997	0.190524	-0.560432	true	0.373808	true	1	40		83.5218	81.1482		Y	N	N	N	N
10	A10	false	02.3	TFRC	UNKNOWN	SYBR	None				1.11093	0.767759	1.60748	25.849	25.804	0.0465403		-1.13372	0.332529	0.191986	-0.151763	true	0.363521	true	1	40		84.313			N	N	N	N	N
11	A11	false	02.3	TFRC	UNKNOWN	SYBR	None				1.11093	0.767759	1.60748	25.8069	25.804	0.0465403		-1.13372	0.332529	0.191986	-0.151763	true	0.363521	true	1	40		84.313			N	N	N	N	N
12	A12	false	02.3	TFRC	UNKNOWN	SYBR	None				1.11093	0.767759	1.60748	25.7561	25.804	0.0465403		-1.13372	0.332529	0.191986	-0.151763	true	0.363521	true	1	40		84.4449			N	N	N	N	N
13	A13	false	02.3	PRL32	UNKNOWN	SYBR	None				0.735272	0.402017	1.34478	27.4716	27.1592	0.43226		0.22145	0.543377	0.313719	0.443649	true	0.330808	true	1	40		82.335			N	N	N	N	N
14	A14	false	02.3	PRL32	UNKNOWN	SYBR	None				0.735272	0.402017	1.34478	27.34	27.1592	0.43226		0.22145	0.543377	0.313719	0.443649	true	0.330808	true	1	40		82.335			N	N	N	N	N
15	A15	false	02.3	PRL32	UNKNOWN	SYBR	None				0.735272	0.402017	1.34478	26.6658	27.1592	0.43226		0.22145	0.543377	0.313719	0.443649	true	0.330808	true	1	40		82.335			N	N	N	N	N
16	A16	false	02.3	S18	UNKNOWN	SYBR	None				0.685884	0.47552	0.98931	20.7715	20.7903	0.0165608		-6.14746	0.329672	0.190336	0.543964	true	0.360777	true	1	40		83.1262			N	N	N	N	N
17	A17	false	02.3	S18	UNKNOWN	SYBR	None				0.685884	0.47552	0.98931	20.8028	20.7903	0.0165608		-6.14746	0.329672	0.190336	0.543964	true	0.360777	true	1	40		82.9944			N	N	N	N	N
18	A18	false	02.3	S18	UNKNOWN	SYBR	None				0.685884	0.47552	0.98931	20.7965	20.7903	0.0165608		-6.14746	0.329672	0.190336	0.543964	true	0.360777	true	1	40		82.9944			N	N	N	N	N
25	B1	false	11C	UBC	UNKNOWN	SYBR	None							25.6651	25.487	0.238892						true	0.181145	true	1	40		82.8625			N	N	N	N	N
26	B2	false	11C	UBC	UNKNOWN	SYBR	None							25.5803	25.487	0.238892						true	0.181145	true	1	40		82.8625			N	N	N	N	N
27	B3	false	11C	UBC	UNKNOWN	SYBR	None							25.2155	25.487	0.238892						true	0.181145	true	1	40		82.8625			N	N	N	N	N
28	B4	false	11C	RPLP0	UNKNOWN	SYBR	None				0.392468	0.300948	0.51182	20.5747	20.572	0.00602017		-4.91501	0.238968	0.137968	1.34935	true	0.326389	true	1	40		79.6977	87.2141		Y	N	N	N	N
29	B5	false	11C	RPLP0	UNKNOWN	SYBR	None				0.392468	0.300948	0.51182	20.565	20.572	0.00602017		-4.91501	0.238968	0.137968	1.34935	true	0.326389	true	1	40		79.8296	87.2141		Y	N	N	N	N
30	B6	false	11C	RPLP0	UNKNOWN	SYBR	None				0.392468	0.300948	0.51182	20.5761	20.572	0.00602017		-4.91501	0.238968	0.137968	1.34935	true	0.326389	true	1	40		79.8296	87.2141		Y	N	N	N	N
31	B7	false	11C	TBP	UNKNOWN	SYBR	None				0.56069	0.420257	0.74805	26.8469	26.9324	0.101276		1.44538	0.259473	0.149807	0.834725	true	0.373808	true	1	40		81.2801			N	N	N	N	N
32	B8	false	11C	TBP	UNKNOWN	SYBR	None				0.56069	0.420257	0.74805	26.9059	26.9324	0.101276		1.44538	0.259473	0.149807	0.834725	true	0.373808	true	1	40		81.2801	83.5218		Y	N	N	N	N
33	B9	false	11C	TBP	UNKNOWN	SYBR	None				0.56069	0.420257	0.74805	27.0442	26.9324	0.101276		1.44538	0.259473	0.149807	0.834725	true	0.373808	true	1	40		81.2801			N	N	N	N	N
34	B10	false	11C	TFRC	UNKNOWN	SYBR	None				0.476465	0.361466	0.628051	25.6231	25.5746	0.0688158		0.0875963	0.248606	0.143533	1.06956	true	0.363521	true	1	40		84.313			N	N	N	N	N
35	B11	false	11C	TFRC	UNKNOWN	SYBR	None				0.476465	0.361466	0.628051	25.4958	25.5746	0.0688158		0.0875963	0.248606	0.143533	1.06956	true	0.363521	true	1	40		84.313			N	N	N	N	N
36	B12	false	11C	TFRC	UNKNOWN	SYBR	None				0.476465	0.361466	0.628051	25.6048	25.5746	0.0688158		0.0875963	0.248606	0.143533	1.06956	true	0.363521	true	1	40		84.313			N	N	N	N	N
37	B13	false	11C	PRL32	UNKNOWN	SYBR	None				0.290202	0.210452	0.400171	26.9469	27.0496	0.162972		1.56267	0.289188	0.166963	1.78487	true	0.330808	true	1	40		82.335			N	N	N	N	N
38	B14	false	11C	PRL32	UNKNOWN	SYBR	None				0.290202	0.210452	0.400171	27.2375	27.0496	0.162972		1.56267	0.289188	0.166963	1.78487	true	0.330808	true	1	40		82.335			N	N	N	N	N
39	B15	false	11C	PRL32	UNKNOWN	SYBR	None				0.290202	0.210452	0.400171	26.9645	27.0496	0.162972		1.56267	0.289188	0.166963	1.78487	true	0.330808	true	1	40		82.335			N	N	N	N	N
40	B16	false	11C	S18	UNKNOWN	SYBR	None				0.26643	0.203993	0.347979	20.6886	20.7037	0.0262319		-4.78325	0.240328	0.138754	1.90817	true	0.360777	true	1	40		83.1262			N	N	N	N	N
41	B17	false	11C	S18	UNKNOWN	SYBR	None				0.26643	0.203993	0.347979	20.6885	20.7037	0.0262319		-4.78325	0.240328	0.138754	1.90817	true	0.360777	true	1	40		83.1262			N	N	N	N	N
42	B18	false	11C	S18	UNKNOWN	SYBR	None				0.26643	0.203993	0.347979	20.734	20.7037	0.0262319		-4.78325	0.240328	0.138754	1.90817	true	0.360777	true	1	40		83.1262			N	N	N	N	N
49	C1	false	11BC	UBC	UNKNOWN	SYBR	None							26.1564	25.9166	0.209078						true	0.181145	true	1	40		82.8625			N	N	N	N	N
50	C2	false	11BC	UBC	UNKNOWN	SYBR	None							25.7727	25.9166	0.209078						true	0.181145	true	1	40		82.8625			N	N	N	N	N
51	C3	false	11BC	UBC	UNKNOWN	SYBR	None							25.8207	25.9166	0.209078						true	0.181145	true	1	40		82.8625			N	N	N	N	N
52	C4	false	11BC	RPLP0	UNKNOWN	SYBR	None				0.796432	0.629893	1.007	20.0089	19.9806	0.0293986		-5.93599	0.211134	0.121899	0.328376	true	0.326389	true	1	40		79.8296	87.2141		Y	N	N	N	N
53	C5	false	11BC	RPLP0	UNKNOWN	SYBR	None				0.796432	0.629893	1.007	19.9828	19.9806	0.0293986		-5.93599	0.211134	0.121899	0.328376	true	0.326389	true	1	40		79.8296	87.2141		Y	N	N	N	N
54	C6	false	11BC	RPLP0	UNKNOWN	SYBR	None				0.796432	0.629893	1.007	19.9502	19.9806	0.0293986		-5.93599	0.211134	0.121899	0.328376	true	0.326389	true	1	40		79.8296	87.2141		Y	N	N	Y	N
55	C7	false	11BC	TBP	UNKNOWN	SYBR	None				1.05995	0.8304	1.35296	26.4322	26.4433	0.0673713		0.526663	0.219664	0.126823	-0.0839965	true	0.373808	true	1	40		81.412			N	N	N	N	N
56	C8	false	11BC	TBP	UNKNOWN	SYBR	None				1.05995	0.8304	1.35296	26.3821	26.4433	0.0673713		0.526663	0.219664	0.126823	-0.0839965	true	0.373808	true	1	40		81.412			N	N	N	N	N
57	C9	false	11BC	TBP	UNKNOWN	SYBR	None				1.05995	0.8304	1.35296	26.5155	26.4433	0.0673713		0.526663	0.219664	0.126823	-0.0839965	true	0.373808	true	1	40		81.412			N	N	N	N	N
58	C10	false	11BC	TFRC	UNKNOWN	SYBR	None				1.42267	1.12166	1.80446	24.4269	24.4261	0.0454267		-1.49056	0.213956	0.123527	-0.508598	true	0.363521	true	1	40		84.313			N	N	N	N	N
59	C11	false	11BC	TFRC	UNKNOWN	SYBR	None				1.42267	1.12166	1.80446	24.4711	24.4261	0.0454267		-1.49056	0.213956	0.123527	-0.508598	true	0.363521	true	1	40		84.313			N	N	N	N	N
60	C12	false	11BC	TFRC	UNKNOWN	SYBR	None				1.42267	1.12166	1.80446	24.3802	24.4261	0.0454267		-1.49056	0.213956	0.123527	-0.508598	true	0.363521	true	1	40		84.4449			N	N	N	N	N
61	C13	false	11BC	PRL32	UNKNOWN	SYBR	None				1.11317	0.832229	1.48895	25.5963	25.5397	0.157521		-0.376874	0.261775	0.151136	-0.154674	true	0.330808	true	1	40		82.335			N	N	N	N	N
62	C14	false	11BC	PRL32	UNKNOWN	SYBR	None				1.11317	0.832229	1.48895	25.6612	25.5397	0.157521		-0.376874	0.261775	0.151136	-0.154674	true	0.330808	true	1	40		82.335			N	N	N	N	N
63	C15	false	11BC	PRL32	UNKNOWN	SYBR	None				1.11317	0.832229	1.48895	25.3618	25.5397	0.157521		-0.376874	0.261775	0.151136	-0.154674	true	0.330808	true	1	40		82.335			N	N	N	N	N
64	C16	false	11BC	S18	UNKNOWN	SYBR	None				0.773002	0.611418	0.977289	19.5659	19.5966	0.0288071		-6.31997	0.211053	0.121851	0.371456	true	0.360777	true	1	40		83.1262			N	N	N	N	N
65	C17	false	11BC	S18	UNKNOWN	SYBR	None				0.773002	0.611418	0.977289	19.601	19.5966	0.0288071		-6.31997	0.211053	0.121851	0.371456	true	0.360777	true	1	40		83.1262			N	N	N	N	N
66	C18	false	11BC	S18	UNKNOWN	SYBR	None				0.773002	0.611418	0.977289	19.6231	19.5966	0.0288071		-6.31997	0.211053	0.121851	0.371456	true	0.360777	true	1	40		83.1262			N	N	N	N	N
73	D1	false	956	UBC	UNKNOWN	SYBR	None							27.2353	27.0452	0.2774						true	0.181145	true	1	40		82.5988			N	N	N	N	N
74	D2	false	956	UBC	UNKNOWN	SYBR	None							27.1734	27.0452	0.2774						true	0.181145	true	1	40		82.5988			N	N	N	N	N
75	D3	false	956	UBC	UNKNOWN	SYBR	None							26.7269	27.0452	0.2774						true	0.181145	true	1	40		82.5988			N	N	N	N	N
76	D4	false	956	RPLP0	UNKNOWN	SYBR	None				0.801316	0.586584	1.09466	21.0652	21.1004	0.0432291		-5.94481	0.280748	0.16209	0.319556	true	0.326389	true	1	40		79.8296	87.346		Y	N	N	N	N
77	D5	false	956	RPLP0	UNKNOWN	SYBR	None				0.801316	0.586584	1.09466	21.1487	21.1004	0.0432291		-5.94481	0.280748	0.16209	0.319556	true	0.326389	true	1	40		79.8296	87.346		Y	N	N	N	N
78	D6	false	956	RPLP0	UNKNOWN	SYBR	None				0.801316	0.586584	1.09466	21.0873	21.1004	0.0432291		-5.94481	0.280748	0.16209	0.319556	true	0.326389	true	1	40		79.8296	87.346		Y	N	N	N	N
79	D7	false	956	TBP	UNKNOWN	SYBR	None				1.22464	0.869136	1.72557	27.4639	27.3635	0.135256		0.318297	0.308618	0.178181	-0.292363	true	0.373808	true	1	40		81.2801			N	N	N	Y	N
80	D8	false	956	TBP	UNKNOWN	SYBR	None				1.22464	0.869136	1.72557	27.4169	27.3635	0.135256		0.318297	0.308618	0.178181	-0.292363	true	0.373808	true	1	40		81.0164	83.5218		Y	N	N	N	N
81	D9	false	956	TBP	UNKNOWN	SYBR	None				1.22464	0.869136	1.72557	27.2097	27.3635	0.135256		0.318297	0.308618	0.178181	-0.292363	true	0.373808	true	1	40		81.1482			N	N	N	N	N
82	D10	false	956	TFRC	UNKNOWN	SYBR	None				0.388831	0.283606	0.533098	27.4051	27.426	0.0608992		0.380824	0.284006	0.163971	1.36279	true	0.363521	true	1	40		84.313			N	N	N	N	N
83	D11	false	956	TFRC	UNKNOWN	SYBR	None				0.388831	0.283606	0.533098	27.3784	27.426	0.0608992		0.380824	0.284006	0.163971	1.36279	true	0.363521	true	1	40		84.313			N	N	N	N	N
84	D12	false	956	TFRC	UNKNOWN	SYBR	None				0.388831	0.283606	0.533098	27.4946	27.426	0.0608992		0.380824	0.284006	0.163971	1.36279	true	0.363521	true	1	40		84.313			N	N	N	N	N
85	D13	false	956	PRL32	UNKNOWN	SYBR	None				1.07076	0.723798	1.58406	26.765	26.7244	0.217428		-0.320841	0.352457	0.203491	-0.0986411	true	0.330808	true	1	40		82.335			N	N	N	N	N
86	D14	false	956	PRL32	UNKNOWN	SYBR	None				1.07076	0.723798	1.58406	26.9186	26.7244	0.217428		-0.320841	0.352457	0.203491	-0.0986411	true	0.330808	true	1	40		82.335			N	N	N	N	N
87	D15	false	956	PRL32	UNKNOWN	SYBR	None				1.07076	0.723798	1.58406	26.4895	26.7244	0.217428		-0.320841	0.352457	0.203491	-0.0986411	true	0.330808	true	1	40		82.335			N	N	N	N	N
88	D16	false	956	S18	UNKNOWN	SYBR	None				0.992554	0.728716	1.35192	20.3868	20.3646	0.0197076		-6.68064	0.278099	0.160561	0.0107829	true	0.360777	true	1	40		83.1262			N	N	N	N	N
89	D17	false	956	S18	UNKNOWN	SYBR	None				0.992554	0.728716	1.35192	20.3492	20.3646	0.0197076		-6.68064	0.278099	0.160561	0.0107829	true	0.360777	true	1	40		83.1262			N	N	N	N	N
90	D18	false	956	S18	UNKNOWN	SYBR	None				0.992554	0.728716	1.35192	20.3578	20.3646	0.0197076		-6.68064	0.278099	0.160561	0.0107829	true	0.360777	true	1	40		83.1262			N	N	N	N	N
97	E1	false	055	UBC	UNKNOWN	SYBR	None							24.4724	23.6715	0.693991						true	0.181145	true	1	40		82.4669			N	Y	N	N	N
98	E2	false	055	UBC	UNKNOWN	SYBR	None							23.2954	23.6715	0.693991						true	0.181145	true	1	40		82.4669	86.0273		Y	Y	N	N	N
99	E3	false	055	UBC	UNKNOWN	SYBR	None							23.2468	23.6715	0.693991						true	0.181145	true	1	40		82.4669	86.1592		Y	Y	N	N	N
100	E4	false	055	RPLP0	UNKNOWN	SYBR	None				0.270681	0.125055	0.58589	19.2724	19.2925	0.0369899		-4.37903	0.694976	0.401245	1.88533	true	0.326389	true	1	40		79.6977	87.0823		Y	N	N	N	N
101	E5	false	055	RPLP0	UNKNOWN	SYBR	None				0.270681	0.125055	0.58589	19.3352	19.2925	0.0369899		-4.37903	0.694976	0.401245	1.88533	true	0.326389	true	1	40		79.6977	87.0823		Y	N	N	N	N
102	E6	false	055	RPLP0	UNKNOWN	SYBR	None				0.270681	0.125055	0.58589	19.2698	19.2925	0.0369899		-4.37903	0.694976	0.401245	1.88533	true	0.326389	true	1	40		79.8296	87.0823		Y	N	N	N	N
103	E7	false	055	TBP	UNKNOWN	SYBR	None				0.357645	0.164858	0.775883	25.7105	25.7656	0.0649012		2.09406	0.697019	0.402424	1.4834	true	0.373808	true	1	40		81.412			N	N	N	N	N
104	E8	false	055	TBP	UNKNOWN	SYBR	None				0.357645	0.164858	0.775883	25.7491	25.7656	0.0649012		2.09406	0.697019	0.402424	1.4834	true	0.373808	true	1	40		81.412			N	N	N	N	N
105	E9	false	055	TBP	UNKNOWN	SYBR	None				0.357645	0.164858	0.775883	25.8371	25.7656	0.0649012		2.09406	0.697019	0.402424	1.4834	true	0.373808	true	1	40		81.2801			N	N	N	Y	N
106	E10	false	055	TFRC	UNKNOWN	SYBR	None				0.390675	0.180676	0.844757	24.0548	24.0455	0.00985933		0.373998	0.694061	0.400716	1.35596	true	0.363521	true	1	40		84.4449			N	N	N	N	N
107	E11	false	055	TFRC	UNKNOWN	SYBR	None				0.390675	0.180676	0.844757	24.0466	24.0455	0.00985933		0.373998	0.694061	0.400716	1.35596	true	0.363521	true	1	40		84.4449			N	N	N	N	N
108	E12	false	055	TFRC	UNKNOWN	SYBR	None				0.390675	0.180676	0.844757	24.0352	24.0455	0.00985933		0.373998	0.694061	0.400716	1.35596	true	0.363521	true	1	40		84.4449			N	N	N	N	N
109	E13	false	055	PRL32	UNKNOWN	SYBR	None				0.382837	0.170396	0.860141	24.9237	24.8345	0.221701		1.163	0.728543	0.420625	1.3852	true	0.330808	true	1	40		82.335			N	N	N	N	N
110	E14	false	055	PRL32	UNKNOWN	SYBR	None				0.382837	0.170396	0.860141	24.9977	24.8345	0.221701		1.163	0.728543	0.420625	1.3852	true	0.330808	true	1	40		82.335			N	N	N	N	N
111	E15	false	055	PRL32	UNKNOWN	SYBR	None				0.382837	0.170396	0.860141	24.5821	24.8345	0.221701		1.163	0.728543	0.420625	1.3852	true	0.330808	true	1	40		82.335			N	N	N	N	N
112	E16	false	055	S18	UNKNOWN	SYBR	None				0.233884	0.108059	0.50622	19.0845	19.0762	0.0362368		-4.59529	0.694937	0.401222	2.09614	true	0.360777	true	1	40		83.1262			N	N	N	N	N
113	E17	false	055	S18	UNKNOWN	SYBR	None				0.233884	0.108059	0.50622	19.0366	19.0762	0.0362368		-4.59529	0.694937	0.401222	2.09614	true	0.360777	true	1	40		83.1262			N	N	N	N	N
114	E18	false	055	S18	UNKNOWN	SYBR	None				0.233884	0.108059	0.50622	19.1076	19.0762	0.0362368		-4.59529	0.694937	0.401222	2.09614	true	0.360777	true	1	40		83.1262			N	N	N	N	N
121	F1	false	W2J2	UBC	UNKNOWN	SYBR	None							29.0293	28.7506	0.350637						true	0.181145	true	1	40		82.9944			N	N	N	N	N
122	F2	false	W2J2	UBC	UNKNOWN	SYBR	None							28.3569	28.7506	0.350637						true	0.181145	true	1	40		82.9944			N	N	N	N	N
123	F3	false	W2J2	UBC	UNKNOWN	SYBR	None							28.8656	28.7506	0.350637						true	0.181145	true	1	40		82.9944			N	N	N	N	N
124	F4	false	W2J2	RPLP0	UNKNOWN	SYBR	None				3.52745	2.37091	5.24815	20.6958	20.6676	0.0700903		-8.08299	0.357574	0.206445	-1.81863	true	0.326389	true	1	40		79.8296	87.346		Y	N	N	N	N
125	F5	false	W2J2	RPLP0	UNKNOWN	SYBR	None				3.52745	2.37091	5.24815	20.7193	20.6676	0.0700903		-8.08299	0.357574	0.206445	-1.81863	true	0.326389	true	1	40		79.8296	87.346		Y	N	N	N	N
126	F6	false	W2J2	RPLP0	UNKNOWN	SYBR	None				3.52745	2.37091	5.24815	20.5878	20.6676	0.0700903		-8.08299	0.357574	0.206445	-1.81863	true	0.326389	true	1	40		79.8296	87.346		Y	N	N	N	N
127	F7	false	W2J2	TBP	UNKNOWN	SYBR	None				4.73262	3.02987	7.39231	27.0389	27.1186	0.195319		-1.63198	0.401368	0.23173	-2.24264	true	0.373808	true	1	40		81.5438			N	N	N	N	N
128	F8	false	W2J2	TBP	UNKNOWN	SYBR	None				4.73262	3.02987	7.39231	26.9758	27.1186	0.195319		-1.63198	0.401368	0.23173	-2.24264	true	0.373808	true	1	40		81.5438			N	N	N	N	N
129	F9	false	W2J2	TBP	UNKNOWN	SYBR	None				4.73262	3.02987	7.39231	27.3412	27.1186	0.195319		-1.63198	0.401368	0.23173	-2.24264	true	0.373808	true	1	40		81.5438			N	N	N	N	N
130	F10	false	W2J2	TFRC	UNKNOWN	SYBR	None				1.19616	0.797044	1.79514	27.5628	27.5102	0.102712		-1.24037	0.365371	0.210947	-0.258414	true	0.363521	true	1	40		84.313			N	N	N	N	N
131	F11	false	W2J2	TFRC	UNKNOWN	SYBR	None				1.19616	0.797044	1.79514	27.3919	27.5102	0.102712		-1.24037	0.365371	0.210947	-0.258414	true	0.363521	true	1	40		84.313			N	N	N	N	N
132	F12	false	W2J2	TFRC	UNKNOWN	SYBR	None				1.19616	0.797044	1.79514	27.576	27.5102	0.102712		-1.24037	0.365371	0.210947	-0.258414	true	0.363521	true	1	40		84.313			N	N	N	N	N
133	F13	false	W2J2	PRL32	UNKNOWN	SYBR	None				3.76077	1.5821	8.93962	26.2681	26.6174	0.695948		-2.13323	0.779288	0.449922	-1.91103	true	0.330808	true	1	40		82.335			N	Y	N	N	N
134	F14	false	W2J2	PRL32	UNKNOWN	SYBR	None				3.76077	1.5821	8.93962	27.4188	26.6174	0.695948		-2.13323	0.779288	0.449922	-1.91103	true	0.330808	true	1	40		82.335			N	Y	N	N	N
135	F15	false	W2J2	PRL32	UNKNOWN	SYBR	None				3.76077	1.5821	8.93962	26.1652	26.6174	0.695948		-2.13323	0.779288	0.449922	-1.91103	true	0.330808	true	1	40		82.2032			N	Y	N	N	N
136	F16	false	W2J2	S18	UNKNOWN	SYBR	None				5.56907	3.7555	8.25843	19.5415	19.5818	0.0529259		-9.16886	0.354609	0.204734	-2.47744	true	0.360777	true	1	40		83.1262			N	N	N	N	N
137	F17	false	W2J2	S18	UNKNOWN	SYBR	None				5.56907	3.7555	8.25843	19.562	19.5818	0.0529259		-9.16886	0.354609	0.204734	-2.47744	true	0.360777	true	1	40		83.1262			N	N	N	N	N
138	F18	false	W2J2	S18	UNKNOWN	SYBR	None				5.56907	3.7555	8.25843	19.6417	19.5818	0.0529259		-9.16886	0.354609	0.204734	-2.47744	true	0.360777	true	1	40		83.1262			N	N	N	N	N
145	G1	false	A68	UBC	UNKNOWN	SYBR	None							27.5036	27.2697	0.277443						true	0.181145	true	1	40		82.5988			N	N	N	N	N
146	G2	false	A68	UBC	UNKNOWN	SYBR	None							27.3424	27.2697	0.277443						true	0.181145	true	1	40		82.7306			N	N	N	N	N
147	G3	false	A68	UBC	UNKNOWN	SYBR	None							26.9632	27.2697	0.277443						true	0.181145	true	1	40		82.7306			N	N	N	N	N
148	G4	false	A68	RPLP0	UNKNOWN	SYBR	None				1.70394	1.25122	2.32045	20.2557	20.2365	0.0166259		-7.03324	0.277941	0.160469	-0.768871	true	0.326389	true	1	40		79.8296	87.346		Y	N	N	N	N
149	G5	false	A68	RPLP0	UNKNOWN	SYBR	None				1.70394	1.25122	2.32045	20.2263	20.2365	0.0166259		-7.03324	0.277941	0.160469	-0.768871	true	0.326389	true	1	40		79.8296	87.346		Y	N	N	N	N
150	G6	false	A68	RPLP0	UNKNOWN	SYBR	None				1.70394	1.25122	2.32045	20.2275	20.2365	0.0166259		-7.03324	0.277941	0.160469	-0.768871	true	0.326389	true	1	40		79.8296	87.346		Y	N	N	N	N
151	G7	false	A68	TBP	UNKNOWN	SYBR	None				1.32142	0.967183	1.80541	27.4754	27.4783	0.043758		0.208565	0.280872	0.162162	-0.402095	true	0.373808	true	1	40		81.6757			N	N	N	N	N
152	G8	false	A68	TBP	UNKNOWN	SYBR	None				1.32142	0.967183	1.80541	27.5234	27.4783	0.043758		0.208565	0.280872	0.162162	-0.402095	true	0.373808	true	1	40		81.5438			N	N	N	N	N
153	G9	false	A68	TBP	UNKNOWN	SYBR	None				1.32142	0.967183	1.80541	27.4361	27.4783	0.043758		0.208565	0.280872	0.162162	-0.402095	true	0.373808	true	1	40		81.5438			N	N	N	N	N
154	G10	false	A68	TFRC	UNKNOWN	SYBR	None				0.570962	0.331463	0.983514	27.2307	27.0963	0.403198		-0.173429	0.489432	0.282574	0.808532	true	0.363521	true	1	40		84.313			N	N	N	N	N
155	G11	false	A68	TFRC	UNKNOWN	SYBR	None				0.570962	0.331463	0.983514	27.4152	27.0963	0.403198		-0.173429	0.489432	0.282574	0.808532	true	0.363521	true	1	40		84.313			N	N	N	Y	N
156	G12	false	A68	TFRC	UNKNOWN	SYBR	None				0.570962	0.331463	0.983514	26.6431	27.0963	0.403198		-0.173429	0.489432	0.282574	0.808532	true	0.363521	true	1	40		84.313			N	N	N	Y	N
157	G13	false	A68	PRL32	UNKNOWN	SYBR	None				3.12169	1.92196	5.07032	25.7928	25.4052	0.337022		-1.86453	0.43653	0.252031	-1.64233	true	0.330808	true	1	40		82.335			N	N	N	N	N
158	G14	false	A68	PRL32	UNKNOWN	SYBR	None				3.12169	1.92196	5.07032	25.242	25.4052	0.337022		-1.86453	0.43653	0.252031	-1.64233	true	0.330808	true	1	40		82.335			N	N	N	N	N
159	G15	false	A68	PRL32	UNKNOWN	SYBR	None				3.12169	1.92196	5.07032	25.1808	25.4052	0.337022		-1.86453	0.43653	0.252031	-1.64233	true	0.330808	true	1	40		82.335			N	N	N	N	N
160	G16	false	A68	S18	UNKNOWN	SYBR	None				2.4959	1.78402	3.49184	19.1204	19.2587	0.119805		-8.01098	0.302205	0.174478	-1.31956	true	0.360777	true	1	40		83.1262			N	N	N	N	N
161	G17	false	A68	S18	UNKNOWN	SYBR	None				2.4959	1.78402	3.49184	19.3299	19.2587	0.119805		-8.01098	0.302205	0.174478	-1.31956	true	0.360777	true	1	40		83.1262			N	N	N	Y	N
162	G18	false	A68	S18	UNKNOWN	SYBR	None				2.4959	1.78402	3.49184	19.3259	19.2587	0.119805		-8.01098	0.302205	0.174478	-1.31956	true	0.360777	true	1	40		83.1262			N	N	N	Y	N
169	H1	false	462	UBC	UNKNOWN	SYBR	None							31.7569	31.2111	0.47285						true	0.181145	true	1	40		82.8625			N	N	N	N	Y
170	H2	false	462	UBC	UNKNOWN	SYBR	None							30.9499	31.2111	0.47285						true	0.181145	true	1	40		82.8625			N	N	N	N	N
171	H3	false	462	UBC	UNKNOWN	SYBR	None							30.9264	31.2111	0.47285						true	0.181145	true	1	40		82.8625			N	N	N	N	N
172	H4	false	462	RPLP0	UNKNOWN	SYBR	None				5.77766	3.41008	9.78902	22.3706	22.4162	0.0400212		-8.79485	0.47454	0.273976	-2.53049	true	0.326389	true	1	40		80.0933	87.346		Y	N	N	N	N
173	H5	false	462	RPLP0	UNKNOWN	SYBR	None				5.77766	3.41008	9.78902	22.4453	22.4162	0.0400212		-8.79485	0.47454	0.273976	-2.53049	true	0.326389	true	1	40		80.0933	87.4779		Y	N	N	N	N
174	H6	false	462	RPLP0	UNKNOWN	SYBR	None				5.77766	3.41008	9.78902	22.4328	22.4162	0.0400212		-8.79485	0.47454	0.273976	-2.53049	true	0.326389	true	1	40		80.0933	87.4779		Y	N	N	N	N
175	H7	false	462	TBP	UNKNOWN	SYBR	None				33.5063	19.5164	57.5248	26.635	26.7554	0.114171		-4.4557	0.486438	0.280845	-5.06636	true	0.373808	true	1	40		81.1482	83.6537	63.0825	Y	N	N	N	N
176	H8	false	462	TBP	UNKNOWN	SYBR	None				33.5063	19.5164	57.5248	26.8621	26.7554	0.114171		-4.4557	0.486438	0.280845	-5.06636	true	0.373808	true	1	40		81.1482	83.6537	63.2143	Y	N	N	N	N
177	H9	false	462	TBP	UNKNOWN	SYBR	None				33.5063	19.5164	57.5248	26.769	26.7554	0.114171		-4.4557	0.486438	0.280845	-5.06636	true	0.373808	true	1	40		81.1482	83.6537		Y	N	N	Y	N
178	H10	false	462	TFRC	UNKNOWN	SYBR	None				14.2582	8.29974	24.4944	26.5283	26.3954	0.116559		-4.81568	0.487004	0.281172	-3.83372	true	0.363521	true	1	40		84.313			N	N	N	N	N
179	H11	false	462	TFRC	UNKNOWN	SYBR	None				14.2582	8.29974	24.4944	26.3474	26.3954	0.116559		-4.81568	0.487004	0.281172	-3.83372	true	0.363521	true	1	40		84.313			N	N	N	Y	N
180	H12	false	462	TFRC	UNKNOWN	SYBR	None				14.2582	8.29974	24.4944	26.3105	26.3954	0.116559		-4.81568	0.487004	0.281172	-3.83372	true	0.363521	true	1	40		84.313			N	N	N	Y	N
181	H13	false	462	PRL32	UNKNOWN	SYBR	None				223.964	131.719	380.81	23.2557	23.1818	0.0681481		-8.02933	0.477735	0.275821	-7.80713	true	0.330808	true	1	40		82.335			N	N	N	N	N
182	H14	false	462	PRL32	UNKNOWN	SYBR	None				223.964	131.719	380.81	23.1681	23.1818	0.0681481		-8.02933	0.477735	0.275821	-7.80713	true	0.330808	true	1	40		82.2032			N	N	N	N	N
183	H15	false	462	PRL32	UNKNOWN	SYBR	None				223.964	131.719	380.81	23.1215	23.1818	0.0681481		-8.02933	0.477735	0.275821	-7.80713	true	0.330808	true	1	40		82.335			N	N	N	N	N
184	H16	false	462	S18	UNKNOWN	SYBR	None				58.8875	34.1991	101.399	18.5683	18.6398	0.124997		-12.5713	0.489092	0.282377	-5.87989	true	0.360777	true	1	40		83.1262			N	N	N	Y	N
185	H17	false	462	S18	UNKNOWN	SYBR	None				58.8875	34.1991	101.399	18.567	18.6398	0.124997		-12.5713	0.489092	0.282377	-5.87989	true	0.360777	true	1	40		83.1262			N	N	N	N	N
186	H18	false	462	S18	UNKNOWN	SYBR	None				58.8875	34.1991	101.399	18.7841	18.6398	0.124997		-12.5713	0.489092	0.282377	-5.87989	true	0.360777	true	1	40		83.1262			N	N	N	N	N
193	I1	false	TY	UBC	UNKNOWN	SYBR	None							31.4175	31.0174	0.582328						true	0.181145	true	1	40		82.8625			N	Y	N	N	N
194	I2	false	TY	UBC	UNKNOWN	SYBR	None							31.2853	31.0174	0.582328						true	0.181145	true	1	40		82.8625			N	Y	N	N	N
195	I3	false	TY	UBC	UNKNOWN	SYBR	None							30.3493	31.0174	0.582328						true	0.181145	true	1	40		82.8625			N	Y	N	N	N
196	I4	false	TY	RPLP0	UNKNOWN	SYBR	None				7.12307	3.71977	13.6401	21.8699	21.9205	0.0527692		-9.09687	0.584714	0.337585	-2.8325	true	0.326389	true	1	40		80.0933			N	N	N	N	N
197	I5	false	TY	RPLP0	UNKNOWN	SYBR	None				7.12307	3.71977	13.6401	21.9165	21.9205	0.0527692		-9.09687	0.584714	0.337585	-2.8325	true	0.326389	true	1	40		80.0933			N	N	N	N	N
198	I6	false	TY	RPLP0	UNKNOWN	SYBR	None				7.12307	3.71977	13.6401	21.9752	21.9205	0.0527692		-9.09687	0.584714	0.337585	-2.8325	true	0.326389	true	1	40		80.0933			N	N	N	N	N
199	I7	false	TY	TBP	UNKNOWN	SYBR	None				31.7715	16.5959	60.8238	26.6941	26.6384	0.0500757		-4.379	0.584477	0.337448	-4.98966	true	0.373808	true	1	40		81.1482	83.5218		Y	N	N	N	N
200	I8	false	TY	TBP	UNKNOWN	SYBR	None				31.7715	16.5959	60.8238	26.6241	26.6384	0.0500757		-4.379	0.584477	0.337448	-4.98966	true	0.373808	true	1	40		81.0164	83.6537		Y	N	N	N	N
201	I9	false	TY	TBP	UNKNOWN	SYBR	None				31.7715	16.5959	60.8238	26.597	26.6384	0.0500757		-4.379	0.584477	0.337448	-4.98966	true	0.373808	true	1	40		81.1482	83.5218	63.7418	Y	N	N	N	N
202	I10	false	TY	TFRC	UNKNOWN	SYBR	None				15.8505	8.12718	30.9135	25.9053	26.049	0.149437		-4.96842	0.601196	0.347101	-3.98646	true	0.363521	true	1	40		84.313			N	N	N	Y	N
203	I11	false	TY	TFRC	UNKNOWN	SYBR	None				15.8505	8.12718	30.9135	26.2035	26.049	0.149437		-4.96842	0.601196	0.347101	-3.98646	true	0.363521	true	1	40		84.313			N	N	N	Y	N
204	I12	false	TY	TFRC	UNKNOWN	SYBR	None				15.8505	8.12718	30.9135	26.0381	26.049	0.149437		-4.96842	0.601196	0.347101	-3.98646	true	0.363521	true	1	40		84.313			N	N	N	Y	N
205	I13	false	TY	PRL32	UNKNOWN	SYBR	None				588.736	123.026	2817.37	23.0748	21.5937	1.28307		-9.42368	1.40904	0.813507	-9.20148	true	0.330808	true	1	40		82.335			N	Y	N	N	Y
206	I14	false	TY	PRL32	UNKNOWN	SYBR	None				588.736	123.026	2817.37	20.8215	21.5937	1.28307		-9.42368	1.40904	0.813507	-9.20148	true	0.330808	true	1	40		82.335			N	Y	N	N	N
207	I15	false	TY	PRL32	UNKNOWN	SYBR	None				588.736	123.026	2817.37	20.8849	21.5937	1.28307		-9.42368	1.40904	0.813507	-9.20148	true	0.330808	true	1	40		82.335			N	Y	N	N	N
208	I16	false	TY	S18	UNKNOWN	SYBR	None				60.4831	31.6236	115.68	18.3689	18.4075	0.0387993		-12.6099	0.583619	0.336952	-5.91846	true	0.360777	true	1	40		83.1262			N	N	N	N	N
209	I17	false	TY	S18	UNKNOWN	SYBR	None				60.4831	31.6236	115.68	18.4072	18.4075	0.0387993		-12.6099	0.583619	0.336952	-5.91846	true	0.360777	true	1	40		83.1262			N	N	N	N	N
210	I18	false	TY	S18	UNKNOWN	SYBR	None				60.4831	31.6236	115.68	18.4465	18.4075	0.0387993		-12.6099	0.583619	0.336952	-5.91846	true	0.360777	true	1	40		83.1262			N	N	N	N	N
217	J1	false	88	UBC	UNKNOWN	SYBR	None							26.1148	25.9336	0.157355						true	0.181145	true	1	40		82.9944			N	N	N	N	N
218	J2	false	88	UBC	UNKNOWN	SYBR	None							25.8312	25.9336	0.157355						true	0.181145	true	1	40		82.9944			N	N	N	N	N
219	J3	false	88	UBC	UNKNOWN	SYBR	None							25.8548	25.9336	0.157355						true	0.181145	true	1	40		82.9944			N	N	N	N	N
220	J4	false	88	RPLP0	UNKNOWN	SYBR	None				0.946072	0.790844	1.13177	19.7851	19.7492	0.0354466		-6.18439	0.161298	0.0931254	0.0799777	true	0.326389	true	1	40		79.8296	87.346		Y	N	N	N	N
221	J5	false	88	RPLP0	UNKNOWN	SYBR	None				0.946072	0.790844	1.13177	19.7142	19.7492	0.0354466		-6.18439	0.161298	0.0931254	0.0799777	true	0.326389	true	1	40		79.8296	87.346		Y	N	N	N	N
222	J6	false	88	RPLP0	UNKNOWN	SYBR	None				0.946072	0.790844	1.13177	19.7483	19.7492	0.0354466		-6.18439	0.161298	0.0931254	0.0799777	true	0.326389	true	1	40		79.8296	87.346		Y	N	N	Y	N
223	J7	false	88	TBP	UNKNOWN	SYBR	None				1.30657	1.00091	1.70558	26.3488	26.1585	0.181017		0.224872	0.239849	0.138477	-0.385788	true	0.373808	true	1	40		81.412			N	N	Y	Y	N
224	J8	false	88	TBP	UNKNOWN	SYBR	None				1.30657	1.00091	1.70558	26.138	26.1585	0.181017		0.224872	0.239849	0.138477	-0.385788	true	0.373808	true	1	40		81.5438			N	N	N	N	N
225	J9	false	88	TBP	UNKNOWN	SYBR	None				1.30657	1.00091	1.70558	25.9886	26.1585	0.181017		0.224872	0.239849	0.138477	-0.385788	true	0.373808	true	1	40		81.5438			N	N	N	N	N
226	J10	false	88	TFRC	UNKNOWN	SYBR	None				0.850314	0.673754	1.07314	25.3452	25.1856	0.138262		-0.748029	0.209469	0.120937	0.233932	true	0.363521	true	1	40		84.313			N	N	N	N	N
227	J11	false	88	TFRC	UNKNOWN	SYBR	None				0.850314	0.673754	1.07314	25.1075	25.1856	0.138262		-0.748029	0.209469	0.120937	0.233932	true	0.363521	true	1	40		84.313			N	N	N	N	N
228	J12	false	88	TFRC	UNKNOWN	SYBR	None				0.850314	0.673754	1.07314	25.104	25.1856	0.138262		-0.748029	0.209469	0.120937	0.233932	true	0.363521	true	1	40		84.313			N	N	N	Y	N
229	J13	false	88	PRL32	UNKNOWN	SYBR	None				2.75181	0.628885	12.0411	22.7478	24.251	1.31912		-1.68258	1.32847	0.766993	-1.46038	true	0.330808	true	1	40		82.335			N	Y	N	N	N
230	J14	false	88	PRL32	UNKNOWN	SYBR	None				2.75181	0.628885	12.0411	24.7898	24.251	1.31912		-1.68258	1.32847	0.766993	-1.46038	true	0.330808	true	1	40		82.335			N	Y	N	N	N
231	J15	false	88	PRL32	UNKNOWN	SYBR	None				2.75181	0.628885	12.0411	25.2155	24.251	1.31912		-1.68258	1.32847	0.766993	-1.46038	true	0.330808	true	1	40		82.335			N	Y	N	N	N
232	J16	false	88	S18	UNKNOWN	SYBR	None				0.943294	0.775458	1.14745	19.2346	19.3264	0.079578		-6.6072	0.176333	0.101806	0.0842209	true	0.360777	true	1	40		83.1262			N	N	N	N	N
233	J17	false	88	S18	UNKNOWN	SYBR	None				0.943294	0.775458	1.14745	19.376	19.3264	0.079578		-6.6072	0.176333	0.101806	0.0842209	true	0.360777	true	1	40		83.1262			N	N	N	N	N
234	J18	false	88	S18	UNKNOWN	SYBR	None				0.943294	0.775458	1.14745	19.3686	19.3264	0.079578		-6.6072	0.176333	0.101806	0.0842209	true	0.360777	true	1	40		83.1262			N	N	N	N	N
241	K1	false	265	UBC	UNKNOWN	SYBR	None							34.1999	34.1349	0.546932						true	0.181145	true	1	40		83.2581			N	Y	N	N	N
242	K2	false	265	UBC	UNKNOWN	SYBR	None							33.5584	34.1349	0.546932						true	0.181145	true	1	40		83.2581			N	Y	N	N	N
243	K3	false	265	UBC	UNKNOWN	SYBR	None							34.6465	34.1349	0.546932						true	0.181145	true	1	40		83.2581			N	Y	N	N	N
244	K4	false	265	RPLP0	UNKNOWN	SYBR	None				11.3514	6.08133	21.1886	24.2368	24.3658	0.128014		-9.76917	0.561713	0.324305	-3.5048	true	0.326389	true	1	40		80.2252			N	N	N	N	N
245	K5	false	265	RPLP0	UNKNOWN	SYBR	None				11.3514	6.08133	21.1886	24.4928	24.3658	0.128014		-9.76917	0.561713	0.324305	-3.5048	true	0.326389	true	1	40		80.0933			N	N	N	Y	N
246	K6	false	265	RPLP0	UNKNOWN	SYBR	None				11.3514	6.08133	21.1886	24.3676	24.3658	0.128014		-9.76917	0.561713	0.324305	-3.5048	true	0.326389	true	1	40		80.2252			N	N	N	N	N
247	K7	false	265	TBP	UNKNOWN	SYBR	None				123.474	62.0359	245.759	28.1276	27.7975	0.290922		-6.3374	0.619492	0.357664	-6.94806	true	0.373808	true	1	40		83.6537			N	N	N	N	N
248	K8	false	265	TBP	UNKNOWN	SYBR	None				123.474	62.0359	245.759	27.5785	27.7975	0.290922		-6.3374	0.619492	0.357664	-6.94806	true	0.373808	true	1	40		81.2801	83.5218	63.4781	Y	N	N	N	N
249	K9	false	265	TBP	UNKNOWN	SYBR	None				123.474	62.0359	245.759	27.6865	27.7975	0.290922		-6.3374	0.619492	0.357664	-6.94806	true	0.373808	true	1	40		83.5218	81.2801	63.4781	Y	N	N	N	N
250	K10	false	265	TFRC	UNKNOWN	SYBR	None				91.0668	48.3934	171.37	26.6565	26.6441	0.156971		-7.49081	0.569011	0.328519	-6.50885	true	0.363521	true	1	40		84.313			N	N	N	N	N
251	K11	false	265	TFRC	UNKNOWN	SYBR	None				91.0668	48.3934	171.37	26.4813	26.6441	0.156971		-7.49081	0.569011	0.328519	-6.50885	true	0.363521	true	1	40		84.1812			N	N	N	Y	N
252	K12	false	265	TFRC	UNKNOWN	SYBR	None				91.0668	48.3934	171.37	26.7946	26.6441	0.156971		-7.49081	0.569011	0.328519	-6.50885	true	0.363521	true	1	40		84.313			N	N	N	Y	N
253	K13	false	265	PRL32	UNKNOWN	SYBR	None				167.389	90.1637	310.756	26.5134	26.5257	0.104507		-7.60926	0.556826	0.321484	-7.38706	true	0.330808	true	1	40		82.335			N	N	N	N	N
254	K14	false	265	PRL32	UNKNOWN	SYBR	None				167.389	90.1637	310.756	26.4279	26.5257	0.104507		-7.60926	0.556826	0.321484	-7.38706	true	0.330808	true	1	40		82.335			N	N	N	N	N
255	K15	false	265	PRL32	UNKNOWN	SYBR	None				167.389	90.1637	310.756	26.6358	26.5257	0.104507		-7.60926	0.556826	0.321484	-7.38706	true	0.330808	true	1	40		82.2032			N	N	N	N	N
256	K16	false	265	S18	UNKNOWN	SYBR	None				50.3662	26.6694	95.1186	21.846	21.7891	0.168259		-12.3458	0.572228	0.330376	-5.65438	true	0.360777	true	1	40		82.8625			N	N	N	N	N
257	K17	false	265	S18	UNKNOWN	SYBR	None				50.3662	26.6694	95.1186	21.5998	21.7891	0.168259		-12.3458	0.572228	0.330376	-5.65438	true	0.360777	true	1	40		82.8625			N	N	N	N	N
258	K18	false	265	S18	UNKNOWN	SYBR	None				50.3662	26.6694	95.1186	21.9216	21.7891	0.168259		-12.3458	0.572228	0.330376	-5.65438	true	0.360777	true	1	40		82.9944			N	N	N	N	N
265	L1	false	26T	UBC	UNKNOWN	SYBR	None							33.5993	33.2013	0.352123						true	0.181145	true	1	40		82.8625			N	N	N	N	N
266	L2	false	26T	UBC	UNKNOWN	SYBR	None							33.0742	33.2013	0.352123						true	0.181145	true	1	40		82.8625			N	N	N	N	N
267	L3	false	26T	UBC	UNKNOWN	SYBR	None							32.9304	33.2013	0.352123						true	0.181145	true	1	40		82.8625			N	N	N	N	N
268	L4	false	26T	RPLP0	UNKNOWN	SYBR	None				4.49611	2.68444	7.53044	24.9948	24.7682	0.302429		-8.43305	0.46417	0.267989	-2.16868	true	0.326389	true	1	40		80.0933			N	N	N	N	N
269	L5	false	26T	RPLP0	UNKNOWN	SYBR	None				4.49611	2.68444	7.53044	24.8851	24.7682	0.302429		-8.43305	0.46417	0.267989	-2.16868	true	0.326389	true	1	40		80.0933			N	N	N	N	N
270	L6	false	26T	RPLP0	UNKNOWN	SYBR	None				4.49611	2.68444	7.53044	24.4248	24.7682	0.302429		-8.43305	0.46417	0.267989	-2.16868	true	0.326389	true	1	40		80.0933			N	N	N	Y	N
271	L7	false	26T	TBP	UNKNOWN	SYBR	None				56.3905	32.341	98.3237	28.3631	27.9946	0.355503		-5.20672	0.500373	0.288891	-5.81738	true	0.373808	true	1	40		81.412	74.423		Y	N	N	N	N
272	L8	false	26T	TBP	UNKNOWN	SYBR	None				56.3905	32.341	98.3237	27.6537	27.9946	0.355503		-5.20672	0.500373	0.288891	-5.81738	true	0.373808	true	1	40		81.412	83.5218	63.4781	Y	N	N	N	N
273	L9	false	26T	TBP	UNKNOWN	SYBR	None				56.3905	32.341	98.3237	27.9668	27.9946	0.355503		-5.20672	0.500373	0.288891	-5.81738	true	0.373808	true	1	40		83.5218	81.412	65.9835	Y	N	N	N	N
274	L10	false	26T	TFRC	UNKNOWN	SYBR	None				51.5867	34.3592	77.452	26.4452	26.5304	0.0989346		-6.67089	0.365758	0.21117	-5.68893	true	0.363521	true	1	40		84.313			N	N	N	N	N
275	L11	false	26T	TFRC	UNKNOWN	SYBR	None				51.5867	34.3592	77.452	26.6389	26.5304	0.0989346		-6.67089	0.365758	0.21117	-5.68893	true	0.363521	true	1	40		84.313			N	N	N	N	N
276	L12	false	26T	TFRC	UNKNOWN	SYBR	None				51.5867	34.3592	77.452	26.507	26.5304	0.0989346		-6.67089	0.365758	0.21117	-5.68893	true	0.363521	true	1	40		84.313			N	N	N	N	N
277	L13	false	26T	PRL32	UNKNOWN	SYBR	None				298.264	199.065	446.897	24.8312	24.7586	0.0918968		-8.44265	0.363917	0.210108	-8.22045	true	0.330808	true	1	40		82.2032			N	N	N	N	N
278	L14	false	26T	PRL32	UNKNOWN	SYBR	None				298.264	199.065	446.897	24.6553	24.7586	0.0918968		-8.44265	0.363917	0.210108	-8.22045	true	0.330808	true	1	40		82.2032			N	N	N	N	N
279	L15	false	26T	PRL32	UNKNOWN	SYBR	None				298.264	199.065	446.897	24.7894	24.7586	0.0918968		-8.44265	0.363917	0.210108	-8.22045	true	0.330808	true	1	40		82.2032			N	N	N	N	N
280	L16	false	26T	S18	UNKNOWN	SYBR	None				82.7363	55.9402	122.368	20.1292	20.1394	0.00909272		-13.0619	0.352241	0.203366	-6.37045	true	0.360777	true	1	40		82.9944			N	N	N	N	N
281	L17	false	26T	S18	UNKNOWN	SYBR	None				82.7363	55.9402	122.368	20.1422	20.1394	0.00909272		-13.0619	0.352241	0.203366	-6.37045	true	0.360777	true	1	40		82.9944			N	N	N	N	N
282	L18	false	26T	S18	UNKNOWN	SYBR	None				82.7363	55.9402	122.368	20.1468	20.1394	0.00909272		-13.0619	0.352241	0.203366	-6.37045	true	0.360777	true	1	40		82.9944			N	N	N	N	N
289	M1	false	96.2	UBC	UNKNOWN	SYBR	None							25.9669	25.9533	0.215866						true	0.181145	true	1	40		82.335			N	N	N	N	N
290	M2	false	96.2	UBC	UNKNOWN	SYBR	None							26.1621	25.9533	0.215866						true	0.181145	true	1	40		82.4669			N	N	N	N	N
291	M3	false	96.2	UBC	UNKNOWN	SYBR	None							25.731	25.9533	0.215866						true	0.181145	true	1	40		82.4669			N	N	N	N	N
292	M4	false	96.2	RPLP0	UNKNOWN	SYBR	None				0.877868	0.684574	1.12574	19.9363	19.8769	0.0591792		-6.07644	0.223831	0.129229	0.187923	true	0.326389	true	1	40		79.8296	87.0823		Y	N	N	N	N
293	M5	false	96.2	RPLP0	UNKNOWN	SYBR	None				0.877868	0.684574	1.12574	19.8179	19.8769	0.0591792		-6.07644	0.223831	0.129229	0.187923	true	0.326389	true	1	40		79.8296	87.0823		Y	N	N	N	N
294	M6	false	96.2	RPLP0	UNKNOWN	SYBR	None				0.877868	0.684574	1.12574	19.8763	19.8769	0.0591792		-6.07644	0.223831	0.129229	0.187923	true	0.326389	true	1	40		79.8296	87.0823		Y	N	N	N	N
295	M7	false	96.2	TBP	UNKNOWN	SYBR	None				0.583342	0.452819	0.751488	27.426	27.3416	0.0732458		1.38825	0.227954	0.13161	0.777585	true	0.373808	true	1	40		81.1482			N	N	N	N	N
296	M8	false	96.2	TBP	UNKNOWN	SYBR	None				0.583342	0.452819	0.751488	27.2956	27.3416	0.0732458		1.38825	0.227954	0.13161	0.777585	true	0.373808	true	1	40		81.0164			N	N	N	N	N
297	M9	false	96.2	TBP	UNKNOWN	SYBR	None				0.583342	0.452819	0.751488	27.3031	27.3416	0.0732458		1.38825	0.227954	0.13161	0.777585	true	0.373808	true	1	40		81.1482			N	N	N	N	N
298	M10	false	96.2	TFRC	UNKNOWN	SYBR	None				0.23311	0.15993	0.339776	26.8919	27.0723	0.261515		1.11895	0.339099	0.195779	2.10092	true	0.363521	true	1	40		84.313			N	N	N	N	N
299	M11	false	96.2	TFRC	UNKNOWN	SYBR	None				0.23311	0.15993	0.339776	26.9527	27.0723	0.261515		1.11895	0.339099	0.195779	2.10092	true	0.363521	true	1	40		84.313			N	N	N	N	N
300	M12	false	96.2	TFRC	UNKNOWN	SYBR	None				0.23311	0.15993	0.339776	27.3722	27.0723	0.261515		1.11895	0.339099	0.195779	2.10092	true	0.363521	true	1	40		84.313			N	N	N	N	N
301	M13	false	96.2	PRL32	UNKNOWN	SYBR	None				1.59351	0.835921	3.03771	25.3647	25.0589	0.539034		-0.89441	0.580651	0.335239	-0.672211	true	0.330808	true	1	40		81.8076			N	Y	N	N	N
302	M14	false	96.2	PRL32	UNKNOWN	SYBR	None				1.59351	0.835921	3.03771	24.4365	25.0589	0.539034		-0.89441	0.580651	0.335239	-0.672211	true	0.330808	true	1	40		81.8076			N	Y	N	N	Y
303	M15	false	96.2	PRL32	UNKNOWN	SYBR	None				1.59351	0.835921	3.03771	25.3755	25.0589	0.539034		-0.89441	0.580651	0.335239	-0.672211	true	0.330808	true	1	40		81.8076			N	Y	N	N	N
304	M16	false	96.2	S18	UNKNOWN	SYBR	None				1.07549	0.845134	1.36863	19.1358	19.1569	0.0215033		-6.79642	0.216935	0.125247	-0.104994	true	0.360777	true	1	40		83.1262			N	N	N	N	N
305	M17	false	96.2	S18	UNKNOWN	SYBR	None				1.07549	0.845134	1.36863	19.1562	19.1569	0.0215033		-6.79642	0.216935	0.125247	-0.104994	true	0.360777	true	1	40		82.9944			N	N	N	N	N
306	M18	false	96.2	S18	UNKNOWN	SYBR	None				1.07549	0.845134	1.36863	19.1788	19.1569	0.0215033		-6.79642	0.216935	0.125247	-0.104994	true	0.360777	true	1	40		82.9944			N	N	N	N	N
313	N1	false	02.2	UBC	UNKNOWN	SYBR	None							26.6213	26.2554	0.336722						true	0.181145	true	1	40		82.8625			N	N	N	N	N
314	N2	false	02.2	UBC	UNKNOWN	SYBR	None							26.1862	26.2554	0.336722						true	0.181145	true	1	40		82.8625			N	N	N	N	N
315	N3	false	02.2	UBC	UNKNOWN	SYBR	None							25.9586	26.2554	0.336722						true	0.181145	true	1	40		82.8625			N	N	N	N	N
316	N4	false	02.2	RPLP0	UNKNOWN	SYBR	None				1	0.674167	1.48331	19.9495	19.991	0.111974		-6.26437	0.354852	0.204874	0	true	0.326389	true	1	40		79.8296	87.2141		Y	N	N	Y	N
317	N5	false	02.2	RPLP0	UNKNOWN	SYBR	None				1	0.674167	1.48331	19.9057	19.991	0.111974		-6.26437	0.354852	0.204874	0	true	0.326389	true	1	40		79.9614	87.2141		Y	N	N	N	N
318	N6	false	02.2	RPLP0	UNKNOWN	SYBR	None				1	0.674167	1.48331	20.1178	19.991	0.111974		-6.26437	0.354852	0.204874	0	true	0.326389	true	1	40		79.9614	87.346		Y	N	N	N	N
319	N7	false	02.2	TBP	UNKNOWN	SYBR	None				1	0.620904	1.61056	26.7146	26.866	0.265697		0.61066	0.428925	0.24764	0	true	0.373808	true	1	40		83.5218	80.8845	63.3462	Y	N	N	N	N
320	N8	false	02.2	TBP	UNKNOWN	SYBR	None				1	0.620904	1.61056	26.7106	26.866	0.265697		0.61066	0.428925	0.24764	0	true	0.373808	true	1	40		83.5218	80.8845	63.4781	Y	N	N	N	N
321	N9	false	02.2	TBP	UNKNOWN	SYBR	None				1	0.620904	1.61056	27.1728	26.866	0.265697		0.61066	0.428925	0.24764	0	true	0.373808	true	1	40		81.0164	83.5218		Y	N	N	N	Y
322	N10	false	02.2	TFRC	UNKNOWN	SYBR	None				1	0.678383	1.47409	25.2805	25.2734	0.092673		-0.981961	0.349242	0.201635	0	true	0.363521	true	1	40		84.313			N	N	N	N	N
323	N11	false	02.2	TFRC	UNKNOWN	SYBR	None				1	0.678383	1.47409	25.1774	25.2734	0.092673		-0.981961	0.349242	0.201635	0	true	0.363521	true	1	40		84.313			N	N	N	N	N
324	N12	false	02.2	TFRC	UNKNOWN	SYBR	None				1	0.678383	1.47409	25.3623	25.2734	0.092673		-0.981961	0.349242	0.201635	0	true	0.363521	true	1	40		84.313			N	N	N	N	N
325	N13	false	02.2	PRL32	UNKNOWN	SYBR	None				1	0.66925	1.49421	26.1423	26.0332	0.131371		-0.2222	0.361441	0.208678	0	true	0.330808	true	1	40		81.8076			N	N	N	N	N
326	N14	false	02.2	PRL32	UNKNOWN	SYBR	None				1	0.66925	1.49421	25.8874	26.0332	0.131371		-0.2222	0.361441	0.208678	0	true	0.330808	true	1	40		81.6757			N	N	N	N	N
327	N15	false	02.2	PRL32	UNKNOWN	SYBR	None				1	0.66925	1.49421	26.0698	26.0332	0.131371		-0.2222	0.361441	0.208678	0	true	0.330808	true	1	40		81.6757			N	N	N	N	N
328	N16	false	02.2	S18	UNKNOWN	SYBR	None				1	0.681694	1.46693	19.5471	19.5639	0.074474		-6.69142	0.344859	0.199105	0	true	0.360777	true	1	40		82.9944			N	N	N	N	N
329	N17	false	02.2	S18	UNKNOWN	SYBR	None				1	0.681694	1.46693	19.4993	19.5639	0.074474		-6.69142	0.344859	0.199105	0	true	0.360777	true	1	40		82.9944			N	N	N	N	N
330	N18	false	02.2	S18	UNKNOWN	SYBR	None				1	0.681694	1.46693	19.6454	19.5639	0.074474		-6.69142	0.344859	0.199105	0	true	0.360777	true	1	40		82.9944			N	N	N	N	N
Analysis Type	Singleplex
Endogenous Control	UBC
RQ Min/Max Confidence Level	95.0
Reference Sample	02.2
